# Supplementary material for: High-resolution imaging and computational analysis of haematopoietic cell dynamics in vivo
Source: Nat Commun. 2016 Jul 18;7:12169. doi: 10.1038/ncomms12169 (PMC4960315; doi:10.1038/ncomms12169)
Supplement: Supplementary Data 1 — Raw Data for individual KLS cell Trace. An example of the raw data produced by tracking an individual KLSGFP+ cell. An x and y coordinate is listed for each timepoint analyzed (t). [file ncomms12169-s2.txt]

Supplementary Data 1: Individual KLS Trace Raw Data
t	x	y
10.38	549.926	372.583
20.76	550.154	373.191
31.14	550.594	373.291
41.52	550.726	373.322
51.9	550.952	373.347
62.28	550.997	373.435
72.66	551.025	373.416
83.04	551.143	373.336
93.42	551.171	373.241
103.8	551.315	373.219
114.18	551.365	373.201
124.56	551.367	373.159
134.94	551.426	373.168
145.32	551.461	373.203
155.7	551.45	373.206
166.08	551.528	373.237
176.46	551.613	373.235
186.84	551.629	373.251
197.22	551.644	373.27
207.6	551.643	373.262
217.98	551.705	373.263
228.36	551.736	373.273
238.74	551.759	373.292
249.12	551.719	373.299
259.5	551.747	373.326
269.88	551.75	373.35
280.26	551.769	373.332
290.64	551.806	373.348
301.02	551.809	373.339
311.4	551.835	373.34
321.78	551.835	373.334
332.16	551.86	373.344
342.54	551.867	373.351
352.92	551.875	373.36
363.3	551.908	373.362
373.68	551.923	373.344
384.06	551.948	373.367
394.44	551.954	373.378
404.82	551.975	373.397
415.2	551.935	373.384
425.58	551.931	373.337
435.96	551.974	373.3
446.34	552.007	373.293
456.72	552.055	373.261
467.1	552.063	373.246
477.48	552.082	373.209
487.86	552.139	373.163
498.24	552.194	373.127
508.62	552.243	373.045
519	552.269	372.988
529.38	552.323	372.932
539.76	552.426	372.854
550.14	552.542	372.782
560.52	552.582	372.719
570.9	552.705	372.634
581.28	552.781	372.599
591.66	552.836	372.548
602.04	552.938	372.539
612.42	553.034	372.507
622.8	553.155	372.464
633.18	553.289	372.403
643.56	553.448	372.313
653.94	553.58	372.234
664.32	553.726	372.196
674.7	553.884	372.122
685.08	554.07	372.052
695.46	554.271	371.962
705.84	554.455	371.868
716.22	554.637	371.796
726.6	554.756	371.803
736.98	554.813	371.829
747.36	554.928	371.805
757.74	555.048	371.748
768.12	555.228	371.656
778.5	555.349	371.613
788.88	555.46	371.621
799.26	555.59	371.563
809.64	555.739	371.566
820.02	555.84	371.564
830.4	555.944	371.579
840.78	556.016	371.583
851.16	556.125	371.564
861.54	556.334	371.467
871.92	556.492	371.372
882.3	556.721	371.305
892.68	556.895	371.248
903.06	557.039	371.212
913.44	557.089	371.258
923.82	557.1	371.254
934.2	557.102	371.293
944.58	557.078	371.355
954.96	557.148	371.31
965.34	557.483	371.079
975.72	557.607	371.16
986.1	557.919	370.973
996.48	558.174	370.943
1006.86	558.827	370.474
1017.24	559.848	369.84
1027.62	560.885	370.231
