# Supplementary material for: High-resolution imaging and computational analysis of haematopoietic cell dynamics in vivo
Source: Nat Commun. 2016 Jul 18;7:12169. doi: 10.1038/ncomms12169 (PMC4960315; doi:10.1038/ncomms12169)
Supplement: Supplementary Software — High-throughput computational method for single cell analysis of live imaging MATLAB scripts were used to analyze large volumes of live imaging data. This software is able to automatically track single hematopoietic cells over time to classify and quantify their spatiotemporal interactions within the native microenvironment. Both MATLAB scripts and extracted data files are provided. [file ncomms12169-s14.zip › submission/createdLabeledFirstImage.m]

% create labeled images
clear all
inputfolder = 'C:\Users\tklee.WIN\research\reya_image_analysis_2010\output\';
outputfolder = 'C:\Users\tklee.WIN\research\reya_image_analysis_2010\output\finaltracks';
datafolder = 'C:\Users\tklee.WIN\research\reya_image_analysis_2010';
load('allCells.mat')


experiments = {...
    'Lin Pos 101007',...
    'Exports Lin neg GFP 2',...
    'Osteosense 650 TPs 100927',...
    'F480 1 100910',...
    'f480 2 645 tps 100927',...
    'Osteosense Exports',...
    'VE Cadherin Exports',...
    'Orig Long Full',...
    'VEcad 100917'...
    };

displayLimits = [...
    0 60;
    0 25;
    20 100;
    0 50;
    0 40;
    0 100;
    0 50;
    0 50;
    0 50];

% loop over experiments
for j = 1:length(experiments)
    % find all the cells for a given experiment
    c = strcmp({cells.expt},experiments{j});
    % find the first image
    filelisting = dir(fullfile(datafolder,experiments{j},'*ch00*'));
    filenames = {filelisting.name};
    filelisting = dir(fullfile(datafolder,experiments{j},'*ch01*'));
    red = {filelisting.name};
    a = imread(fullfile(datafolder,experiments{j},filenames{1}));
    imsize = size(a);
    hf = figure('visible','off','Position',[1, 1, imsize(2), imsize(1)]);
    ha = axes;
    blah = zeros([imsize 3],'uint8');
    blah(:,:,2) = imadjust(a,displayLimits(j,:)/255,[0 1]);
    blah(:,:,1) = imread(fullfile(datafolder,experiments{j},red{1}));
    imshow(blah,[0 10])
    
    set(ha, 'Position',[0 0 1 1]);
    for k = find(c)
        text(cells(k).x(1),cells(k).y(1),num2str(cells(k).ID),'Color','w',...
            'VerticalAlignment','Cap')
    end
    cdata = zbuffer_cdata(hf);
    imwrite(cdata,fullfile(outputfolder,[experiments{j},'.png']),'PNG')
    close(hf)
    
end


% use later
% filelisting = dir(fullfile(inputfolder,filebase));
% filenames = {filelisting.name};
