# Supplementary material for: High-resolution imaging and computational analysis of haematopoietic cell dynamics in vivo
Source: Nat Commun. 2016 Jul 18;7:12169. doi: 10.1038/ncomms12169 (PMC4960315; doi:10.1038/ncomms12169)
Supplement: Supplementary Software — High-throughput computational method for single cell analysis of live imaging MATLAB scripts were used to analyze large volumes of live imaging data. This software is able to automatically track single hematopoietic cells over time to classify and quantify their spatiotemporal interactions within the native microenvironment. Both MATLAB scripts and extracted data files are provided. [file ncomms12169-s14.zip › submission/createStructAllCellsKLS.m]

% assemble the cells into one structure array and plot

% outputfolder = 'C:\Users\tklee.WIN\research\reya_image_analysis_2010\output';
% list of files
% experiments = {...
%     'Lin Pos 101007',...
%     'Exports Lin neg GFP 2',...
%     'Osteosense 650 TPs 100927',...
%     'F480 1 100910',...
%     'F480 2',...
%     'Osteosense Exports',...
%     'VE Cadherin Exports',...
%     'Orig Long Full',...
%     'VEcad 100917'...
%     };

% matfiles = {'/Users/tklee/Desktop/KLS Area 1 + images/output_test/track_positions_locations.mat',...
%     '/Users/tklee/Desktop/KLS Area 2 + images/output_test/track_positions_locations.mat'};
matfiles = {
    '/Users/tklee/image_data_temp/reya lab/KLS Area 1/output/track_positions_locations.mat',...
    '/Users/tklee/image_data_temp/reya lab/KLS Area 3/output/track_positions_locations.mat',...
    '/Users/tklee/image_data_temp/reya lab/KLS Area 7/output/track_positions_locations.mat',...
    '/Users/tklee/image_data_temp/reya lab/KLS Area 8.3/output/track_positions_locations.mat'};
exptnames = {'KLS1','KLS3','KLS7','KLS8p3'};
% cellIDs = {[1 2 3 4 5 6 7 10 11 12 13 14],[2 5 6 7 8 9]};
cells = struct([]);
counter = 1;

for j = 1:length(matfiles)
    load(matfiles{j})
    numCells = length(int_tracks_osteovascular);
    for k = 1:numCells
        cells(counter).expt = exptnames{j};
        cells(counter).ID = k;
%         cells(counter).frames = int_tracks_osteovascular{k}(:,1);
        cells(counter).times = int_tracks_osteovascular{k}(:,3);
        cells(counter).x = int_tracks_osteovascular{k}(:,1);
        cells(counter).y = int_tracks_osteovascular{k}(:,2);
        cells(counter).disp = int_tracks_osteovascular{k}(:,4);
        cells(counter).velocity = int_tracks_osteovascular{k}(:,5);
        cells(counter).osteoDist = int_tracks_osteovascular{k}(:,6);
        cells(counter).vascularDist = int_tracks_osteovascular{k}(:,7);
%         if j == 1;
%             cells(counter).lineage = 1;
%         else
%             cells(counter).lineage = -1;
%         end
            
        
        counter = counter + 1;
    end
end

%%
runAvgWin = 30;
proximalCutoff = 25;
contactCutoff = 5;
mergeLength = 20;
for j = 1:length(cells)
    % additional features to calculate
    cells(j).osteoDistSmooth = smooth(cells(j).osteoDist,runAvgWin);
    cells(j).vascularDistSmooth = smooth(cells(j).vascularDist,runAvgWin);
    cells(j).xSmooth = smooth(cells(j).x,runAvgWin);
    cells(j).ySmooth = smooth(cells(j).y,runAvgWin);
    cells(j).velocitySmooth = [sqrt(diff(cells(j).xSmooth).^2+...
        diff(cells(j).ySmooth).^2)./diff(cells(j).times); 0];

    % proximal/contact cutoffs
    % first try out a few different cutoffs, select one with the least
    % changes
    vascularContacts = false(length(cells(j).vascularDistSmooth),3);
    for k = 1:3
        vascularContacts(:,k) = cells(j).vascularDistSmooth < (contactCutoff+k-2);
        vascularContacts(:,k) = imclose(vascularContacts(:,k),ones(mergeLength,1));
%         vascularContacts(:,k) = imopen(vascularContacts(:,k),ones(mergeLength,1));
    end
    [Y,I] = min(sum(abs(diff(vascularContacts,1)),1));
    cells(j).vascularContactCutoff = contactCutoff+I-2;
    cells(j).vascularContact = vascularContacts(:,I);
    
    vascularProximals = false(length(cells(j).vascularDistSmooth),3);
    for k = 1:3
        vascularProximals(:,k) = cells(j).vascularDistSmooth > ...
            cells(j).vascularContactCutoff & ...
            (cells(j).vascularDistSmooth < (proximalCutoff+k-2));
        vascularProximals(:,k) = imclose(vascularProximals(:,k),ones(mergeLength,1));
%         vascularProximals(:,k) = imopen(vascularProximals(:,k),ones(mergeLength,1));
    end
    [Y,I] = min(sum(abs(diff(vascularProximals,1)),1));
    cells(j).vascularProximalCutoff = proximalCutoff+I-2;
    cells(j).vascularProximal = vascularProximals(:,I);
    
    % don't expect change that often, merge together events that happen
    % within mergeLength
%     cells(j).vascularContact = imclose(cells(j).vascularContact,ones(mergeLength,1));
%     cells(j).vascularProximal = imclose(cells(j).vascularProximal,ones(mergeLength,1));
    
    
    osteoContacts = false(length(cells(j).osteoDistSmooth),3);
    for k = 1:3
        osteoContacts(:,k) = cells(j).osteoDistSmooth < (contactCutoff+k-2);
        osteoContacts(:,k) = imclose(osteoContacts(:,k),ones(mergeLength,1));
    end
    [Y,I] = min(sum(abs(diff(osteoContacts,1)),1));
    cells(j).osteoContactCutoff = contactCutoff+I-2;
    cells(j).osteoContact = osteoContacts(:,I);
    
    osteoProximals = false(length(cells(j).osteoDistSmooth),3);
    for k = 1:3
        osteoProximals(:,k) = cells(j).osteoDistSmooth > ...
            cells(j).osteoContactCutoff & ...
            (cells(j).osteoDistSmooth < (proximalCutoff+k-2));
        osteoProximals(:,k) = imclose(osteoProximals(:,k),ones(mergeLength,1));
    end
    [Y,I] = min(sum(abs(diff(osteoProximals,1)),1));
    cells(j).osteoProximalCutoff = proximalCutoff+I-2;
    cells(j).osteoProximal = osteoProximals(:,I);
    
%     cells(j).osteoContact = imclose(cells(j).osteoContact,ones(mergeLength,1));
%     cells(j).osteoProximal = imclose(cells(j).osteoProximal,ones(mergeLength,1));


    cells(j).runAvgWin = runAvgWin;
    cells(j).proximalCutoff = proximalCutoff;
    cells(j).contactCutoff = contactCutoff;
    cells(j).mergeLength = mergeLength;
    
end
    
save(fullfile('/Users/tklee/code/reya_image_analysis/code/allCellsKLS.mat'),'cells')    
