# Supplementary material for: High-resolution imaging and computational analysis of haematopoietic cell dynamics in vivo
Source: Nat Commun. 2016 Jul 18;7:12169. doi: 10.1038/ncomms12169 (PMC4960315; doi:10.1038/ncomms12169)
Supplement: Supplementary Software — High-throughput computational method for single cell analysis of live imaging MATLAB scripts were used to analyze large volumes of live imaging data. This software is able to automatically track single hematopoietic cells over time to classify and quantify their spatiotemporal interactions within the native microenvironment. Both MATLAB scripts and extracted data files are provided. [file ncomms12169-s14.zip › submission/FourierShift2D.m]

function y = FourierShift2D(x, delta)
%
% y = FourierShift(x, [delta_x delta_y])
%
% Shifts x by delta cyclically. Uses the fourier shift theorem.
%
% Real inputs should give real outputs.
%
% By Tim Hutt, 26/03/2009
% Small fix thanks to Brian Krause, 11/02/2010

% The size of the matrix.
[N, M] = size(x);

% FFT of our possibly padded input signal.
X = fft2(x);

% The mathsy bit. The floors take care of odd-length signals.
x_shift = exp(-i * 2 * pi * delta(1) * [0:floor(N/2)-1 floor(-N/2):-1]' / N);
y_shift = exp(-i * 2 * pi * delta(2) * [0:floor(M/2)-1 floor(-M/2):-1] / M);


% Force conjugate symmetry. Otherwise this frequency component has no
% corresponding negative frequency to cancel out its imaginary part.
if mod(N, 2) == 0
	x_shift(N/2+1) = real(x_shift(N/2+1));
end 
if mod(M, 2) == 0
	y_shift(M/2+1) = real(y_shift(M/2+1));
end


Y = X .* (x_shift * y_shift);

% Invert the FFT.
y = ifft2(Y);

% There should be no imaginary component (for real input
% signals) but due to numerical effects some remnants remain.
if isreal(x)
    y = real(y);
end

% there shouldn't be any negative values, set them to zero
if min(y(:))<0
    y(y<0) = 0;
end

end
