# Supplementary material for: High-resolution imaging and computational analysis of haematopoietic cell dynamics in vivo
Source: Nat Commun. 2016 Jul 18;7:12169. doi: 10.1038/ncomms12169 (PMC4960315; doi:10.1038/ncomms12169)
Supplement: Supplementary Software — High-throughput computational method for single cell analysis of live imaging MATLAB scripts were used to analyze large volumes of live imaging data. This software is able to automatically track single hematopoietic cells over time to classify and quantify their spatiotemporal interactions within the native microenvironment. Both MATLAB scripts and extracted data files are provided. [file ncomms12169-s14.zip › submission/getPerimArea.m]

%% get areas

close all
clear all
% folder
outputfolder = 'C:\Users\tklee.WIN\research\reya_image_analysis_2010\annotations\cleaned annotations';

experimentName = {...
    '090207 Normal Lin-',...
    '100910 F480 1 Lin-',...
    '100927 F480 2 Lin- 645 TPs',...
    '101007 VeCad Lin+',...
    '100927 Osteosense Lin- 650TPs',...
    '100917 Osteosense Lin-',...
    '100910 VE Cad Lin-',...
    '100927 VE Cad Lin-',...
    '081125 Lin- Orig Long',...
    '100917 VE Cad Lin-'...
    };

scaling = [.775,.7215,1.443,.7215,1.443,1.443,.7215,1.443,.775,1.443];
scaling = scaling./1000; % into mm from microns

numE = length(experimentName);
Vareas = zeros(numE,1);
Vperims = zeros(numE,1);
Oareas = zeros(numE,1);
Operims = zeros(numE,1);


for j = 1:length(experimentName)
    vessels = imread(fullfile(outputfolder,[experimentName{j},' Vessels.tif']))>0;
    osteo = imread(fullfile(outputfolder,[experimentName{j},' Osteo.tif']))>0;
    Vareas(j) = sum(vessels(:))*scaling(j)^2;
    Oareas(j) = sum(osteo(:))*scaling(j)^2;
    
    vesselperim = imclearborder(bwperim(vessels));
    osteoperim = imclearborder(bwperim(osteo));
    
    Vperims(j) = sum(vesselperim(:))*scaling(j);
    Operims(j) = sum(osteoperim(:))*scaling(j);
    
end
    
excelfile = 'perimAreas.xls';
xlswrite(excelfile,{'experiment','osteo area (mm2)','vascular area (mm2)',...
    'osteo perim (mm)','vascular perim (mm)','o/v area ratio','o/v perim ratio'},...
    'perim area','A1')
xlswrite(excelfile,experimentName','perim area','A2')
xlswrite(excelfile,Oareas,'perim area','B2')
xlswrite(excelfile,Vareas,'perim area','C2')
xlswrite(excelfile,Operims,'perim area','D2')
xlswrite(excelfile,Vperims,'perim area','E2')
xlswrite(excelfile,Oareas./Vareas,'perim area','F2')
xlswrite(excelfile,Operims./Vperims,'perim area','G2')
