# Supplementary material for: High-resolution imaging and computational analysis of haematopoietic cell dynamics in vivo
Source: Nat Commun. 2016 Jul 18;7:12169. doi: 10.1038/ncomms12169 (PMC4960315; doi:10.1038/ncomms12169)
Supplement: Supplementary Software — High-throughput computational method for single cell analysis of live imaging MATLAB scripts were used to analyze large volumes of live imaging data. This software is able to automatically track single hematopoietic cells over time to classify and quantify their spatiotemporal interactions within the native microenvironment. Both MATLAB scripts and extracted data files are provided. [file ncomms12169-s14.zip › submission/importExcel.m]

%% excel file

outputfolder = 'C:\Users\tklee.WIN\research\reya_image_analysis_2010\output';
excelfile = 'MWC Reya Data Extraction.xlsx';

%% fix lin pos
sheetName = 'Lin Pos 101007'
[num,txt,raw] = xlsread(fullfile(outputfolder,excelfile),sheetName);

times = num(:,1);
frames = (1:length(times))';
numCells = (size(num,2)-1)/6;
% arrange data back into int_tracks_osteovascular

int_tracks_raw = cell(numCells,1);
for j = 1:numCells
    int_tracks_raw{j} = num(:,2+6*(j-1):7+6*(j-1));
end
int_tracks_osteovascular = cell(numCells,1);
hasGaps = false(numCells,1);
for j = 1:numCells
    goodValues = ~isnan(int_tracks_raw{j}(:,1));
    first = min(find(goodValues));
    last = max(find(goodValues));
    int_tracks_osteovascular{j} = [frames(first:last),times(first:last),int_tracks_raw{j}(first:last,:)];
    hasGaps(j) = sum(isnan(int_tracks_osteovascular{j}(:,end)))>0;
end

osteofile = 'C:\Users\tklee.WIN\research\reya_image_analysis_2010\annotations\cleaned annotations\101007 VeCad Lin+ Osteo.tif';
vascularfile = 'C:\Users\tklee.WIN\research\reya_image_analysis_2010\annotations\cleaned annotations\101007 VeCad Lin+ Vessels.tif';
pixelsize = .7215;
timestep = 10.24;

for j = find(hasGaps)'
    trackarray = int_tracks_osteovascular{j};
    newtrackarray = GetDistOsteoVascularFix(trackarray,pixelsize,timestep,osteofile,vascularfile);
    int_tracks_osteovascular{j} = newtrackarray;
end

save(fullfile(outputfolder,[sheetName, ' final']),'int_tracks_osteovascular')

%% fix Exports Lin neg GFP 2
sheetName = 'Exports Lin neg GFP 2';
[num,txt,raw] = xlsread(fullfile(outputfolder,excelfile),sheetName);


times = num(:,1);
frames = (1:length(times))';
numCells = (size(num,2)-1)/6;
% arrange data back into int_tracks_osteovascular

int_tracks_raw = cell(numCells,1);
int_tracks_osteovascular = cell(numCells,1);
for j = 1:numCells
    int_tracks_raw{j} = num(:,2+6*(j-1):7+6*(j-1));
end
hasGaps = false(numCells,1);
for j = 1:numCells
    goodValues = ~isnan(int_tracks_raw{j}(:,1));
    first = min(find(goodValues));
    last = max(find(goodValues));
    int_tracks_osteovascular{j} = [frames(first:last),times(first:last),int_tracks_raw{j}(first:last,:)];
    hasGaps(j) = sum(isnan(int_tracks_osteovascular{j}(:,end)))>0;
end

osteofile = 'C:\Users\tklee.WIN\research\reya_image_analysis_2010\annotations\cleaned annotations\090207 Normal Lin- Osteo.tif';
vascularfile = 'C:\Users\tklee.WIN\research\reya_image_analysis_2010\annotations\cleaned annotations\090207 Normal Lin- Vessels.tif';
pixelsize = .775;
timestep = 10.36;

for j = find(hasGaps)'
    trackarray = int_tracks_osteovascular{j};
    newtrackarray = GetDistOsteoVascularFix(trackarray,pixelsize,timestep,osteofile,vascularfile);
    int_tracks_osteovascular{j} = newtrackarray;
end


save(fullfile(outputfolder,[sheetName, ' final']),'int_tracks_osteovascular')

%% fix osteo 650
sheetName = 'Osteosense 650 TPs 100927';
[num,txt,raw] = xlsread(fullfile(outputfolder,excelfile),sheetName);


times = num(:,1);
frames = (1:length(times))';
numCells = (size(num,2)-1)/6;
% arrange data back into int_tracks_osteovascular

int_tracks_raw = cell(numCells,1);
int_tracks_osteovascular = cell(numCells,1);
for j = 1:numCells
    int_tracks_raw{j} = num(:,2+6*(j-1):7+6*(j-1));
end
hasGaps = false(numCells,1);
for j = 1:numCells
    goodValues = ~isnan(int_tracks_raw{j}(:,1));
    first = min(find(goodValues));
    last = max(find(goodValues));
    int_tracks_osteovascular{j} = [frames(first:last),times(first:last),int_tracks_raw{j}(first:last,:)];
    hasGaps(j) = sum(isnan(int_tracks_osteovascular{j}(:,end)))>0;
end

osteofile = 'C:\Users\tklee.WIN\research\reya_image_analysis_2010\annotations\cleaned annotations\100927 Osteosense Lin- 650TPs Osteo.tif';
vascularfile = 'C:\Users\tklee.WIN\research\reya_image_analysis_2010\annotations\cleaned annotations\100927 Osteosense Lin- 650TPs Vessels.tif';
pixelsize = 1.443;
timestep = 10.24;

for j = find(hasGaps)'
    trackarray = int_tracks_osteovascular{j};
    newtrackarray = GetDistOsteoVascularFix(trackarray,pixelsize,timestep,osteofile,vascularfile);
    int_tracks_osteovascular{j} = newtrackarray;
end


save(fullfile(outputfolder,[sheetName, ' final']),'int_tracks_osteovascular')

%% F480 1
sheetName = 'F480 1 100910'
[num,txt,raw] = xlsread(fullfile(outputfolder,excelfile),sheetName);

times = num(:,1);
frames = (1:length(times))';
numCells = (size(num,2)-1)/6;
% arrange data back into int_tracks_osteovascular

int_tracks_raw = cell(numCells,1);
for j = 1:numCells
    int_tracks_raw{j} = num(:,2+6*(j-1):7+6*(j-1));
end
int_tracks_osteovascular = cell(numCells,1);
for j = 1:numCells
    goodValues = ~isnan(int_tracks_raw{j}(:,1));
    first = min(find(goodValues));
    last = max(find(goodValues));
    int_tracks_osteovascular{j} = [frames(first:last),times(first:last),int_tracks_raw{j}(first:last,:)];
end
save(fullfile(outputfolder,[sheetName, ' final']),'int_tracks_osteovascular')


%% F480 2
sheetName = 'F480 2'
[num,txt,raw] = xlsread(fullfile(outputfolder,excelfile),sheetName);

times = num(:,1);
frames = (1:length(times))';
numCells = (size(num,2)-1)/6;
% arrange data back into int_tracks_osteovascular

int_tracks_raw = cell(numCells,1);
for j = 1:numCells
    int_tracks_raw{j} = num(:,2+6*(j-1):7+6*(j-1));
end
int_tracks_osteovascular = cell(numCells,1);
for j = 1:numCells
    goodValues = ~isnan(int_tracks_raw{j}(:,1));
    first = min(find(goodValues));
    last = max(find(goodValues));
    int_tracks_osteovascular{j} = [frames(first:last),times(first:last),int_tracks_raw{j}(first:last,:)];
end
save(fullfile(outputfolder,[sheetName, ' final']),'int_tracks_osteovascular')


%% Osteosense Exports
sheetName = 'Osteosense Exports'
[num,txt,raw] = xlsread(fullfile(outputfolder,excelfile),sheetName);

times = num(:,1);
frames = (1:length(times))';
numCells = (size(num,2)-1)/6;
% arrange data back into int_tracks_osteovascular

int_tracks_raw = cell(numCells,1);
for j = 1:numCells
    int_tracks_raw{j} = num(:,2+6*(j-1):7+6*(j-1));
end
int_tracks_osteovascular = cell(numCells,1);
for j = 1:numCells
    goodValues = ~isnan(int_tracks_raw{j}(:,1));
    first = min(find(goodValues));
    last = max(find(goodValues));
    int_tracks_osteovascular{j} = [frames(first:last),times(first:last),int_tracks_raw{j}(first:last,:)];
end
save(fullfile(outputfolder,[sheetName, ' final']),'int_tracks_osteovascular')


%% VE Cadherin Exports
sheetName = 'VE Cadherin Exports'
[num,txt,raw] = xlsread(fullfile(outputfolder,excelfile),sheetName);

times = num(:,1);
frames = (1:length(times))';
numCells = (size(num,2)-1)/6;
% arrange data back into int_tracks_osteovascular

int_tracks_raw = cell(numCells,1);
for j = 1:numCells
    int_tracks_raw{j} = num(:,2+6*(j-1):7+6*(j-1));
end
int_tracks_osteovascular = cell(numCells,1);
for j = 1:numCells
    goodValues = ~isnan(int_tracks_raw{j}(:,1));
    first = min(find(goodValues));
    last = max(find(goodValues));
    int_tracks_osteovascular{j} = [frames(first:last),times(first:last),int_tracks_raw{j}(first:last,:)];
end
save(fullfile(outputfolder,[sheetName, ' final']),'int_tracks_osteovascular')

%% Orig Long Full
sheetName = 'Orig Long Full'
[num,txt,raw] = xlsread(fullfile(outputfolder,excelfile),sheetName);

times = num(:,1);
frames = (1:length(times))';
numCells = (size(num,2)-1)/6;
% arrange data back into int_tracks_osteovascular

int_tracks_raw = cell(numCells,1);
for j = 1:numCells
    int_tracks_raw{j} = num(:,2+6*(j-1):7+6*(j-1));
end
int_tracks_osteovascular = cell(numCells,1);
for j = 1:numCells
    goodValues = ~isnan(int_tracks_raw{j}(:,1));
    first = min(find(goodValues));
    last = max(find(goodValues));
    int_tracks_osteovascular{j} = [frames(first:last),times(first:last),int_tracks_raw{j}(first:last,:)];
end
save(fullfile(outputfolder,[sheetName, ' final']),'int_tracks_osteovascular')

%% VEcad 100917
sheetName = 'VEcad 100917'
[num,txt,raw] = xlsread(fullfile(outputfolder,excelfile),sheetName);

times = num(:,1);
frames = (1:length(times))';
numCells = (size(num,2)-1)/6;
% arrange data back into int_tracks_osteovascular

int_tracks_raw = cell(numCells,1);
for j = 1:numCells
    int_tracks_raw{j} = num(:,2+6*(j-1):7+6*(j-1));
end
int_tracks_osteovascular = cell(numCells,1);
for j = 1:numCells
    goodValues = ~isnan(int_tracks_raw{j}(:,1));
    first = min(find(goodValues));
    last = max(find(goodValues));
    int_tracks_osteovascular{j} = [frames(first:last),times(first:last),int_tracks_raw{j}(first:last,:)];
end
save(fullfile(outputfolder,[sheetName, ' final']),'int_tracks_osteovascular')
