# Supplementary material for: High-resolution imaging and computational analysis of haematopoietic cell dynamics in vivo
Source: Nat Commun. 2016 Jul 18;7:12169. doi: 10.1038/ncomms12169 (PMC4960315; doi:10.1038/ncomms12169)
Supplement: Supplementary Software — High-throughput computational method for single cell analysis of live imaging MATLAB scripts were used to analyze large volumes of live imaging data. This software is able to automatically track single hematopoietic cells over time to classify and quantify their spatiotemporal interactions within the native microenvironment. Both MATLAB scripts and extracted data files are provided. [file ncomms12169-s14.zip › submission/MedianFilter.m]

function MedianFilter(inputfolder,outputfolder,filenames,filtersize,numFrames)

parfor j = 1:numFrames
    medfiltered = MedFilterRead(fullfile(inputfolder,filenames{j}),filtersize);
    imwrite(medfiltered,fullfile(outputfolder,filenames{j}))
end
