# Supplementary material for: High-resolution imaging and computational analysis of haematopoietic cell dynamics in vivo
Source: Nat Commun. 2016 Jul 18;7:12169. doi: 10.1038/ncomms12169 (PMC4960315; doi:10.1038/ncomms12169)
Supplement: Supplementary Software — High-throughput computational method for single cell analysis of live imaging MATLAB scripts were used to analyze large volumes of live imaging data. This software is able to automatically track single hematopoietic cells over time to classify and quantify their spatiotemporal interactions within the native microenvironment. Both MATLAB scripts and extracted data files are provided. [file ncomms12169-s14.zip › submission/plotAllCellsHist2.m]

% histograms for all cell behaviors

outputfolder = '/Users/tklee/code/reya_image_analysis/code/';

lin = load(fullfile(outputfolder,'allCells.mat'));
kls = load(fullfile(outputfolder,'allCellsKLS.mat'));
cells = lin.cells;
numCells = length(cells);
%% plot a histogram of all the cell vascular distances
vascularDistance = [];
for j = 1:length(cells)
    vascularDistance = [vascularDistance;cells(j).vascularDist];
end
figure(1)
bins = linspace(0,170,100);
hist(vascularDistance,bins);
figure(100)
[n x] = hist(vascularDistance,bins);
BreakBar(x,n,2500,5000)
% h = findobj(gca,'Type','patch');
% set(h,'FaceColor','r','EdgeColor','w')
% xlabel('Distance to vasculature (microns)')
% ylabel('Number of points')
% axis([-5 155 0 6000])
axis([-5 155 0 3500])

osteoDistance = [];
for j = 1:length(cells)
    osteoDistance = [osteoDistance;cells(j).osteoDist];
end
figure(2)
bins = linspace(0,170,100);
hist(osteoDistance,bins);
h = findobj(gca,'Type','patch');
set(h,'FaceColor',[100 100 100]/255,'EdgeColor','w')
axis([-5 155 0 3500])

velocitiesneg = [];
for j = 14:length(cells)
    velocitiesneg = [velocitiesneg;cells(j).velocitySmooth(cells(j).runAvgWin/2:end-cells(j).runAvgWin/2)];
end
velocitiespos = [];
for j = 1:13
    velocitiespos = [velocitiespos;cells(j).velocitySmooth(cells(j).runAvgWin/2:end-cells(j).runAvgWin/2)];
end

figure(3)
bins = linspace(0,.1,100);
n_neg = hist(velocitiesneg,bins);
n_pos = hist(velocitiespos,bins);
bar(bins*3600,[n_neg./sum(n_neg);n_pos./sum(n_pos)]','histc')
axis([0 .04*3600 0 .12])
% xlabel('Velocity (microns/hour)')
% ylabel('Frequency')
legend('Lin-','Lin+')

%%
pos = [cells.lineage]==1;
neg = [cells.lineage]==-1;
numPos = sum(pos);
numNeg = sum(neg);
maxdisppos = zeros(numCells,1);
avgdisppos = zeros(numCells,1);
maxdispneg = zeros(numCells,1);
avgdispneg = zeros(numCells,1);

avgdisptimepos = zeros(numCells,1);
avgdisptimeneg = zeros(numCells,1);

for j = find(pos)
    maxdisppos(j) = max(cells(j).disp);
    avgdisppos(j) = mean(cells(j).disp);
    avgdisptimepos(j) = mean(cells(j).disp)./(cells(j).times(end)-...
        cells(j).times(1))*60;
end
for j = find(neg)
    maxdispneg(j) = max(cells(j).disp);
    avgdispneg(j) = mean(cells(j).disp);
    avgdisptimeneg(j) = mean(cells(j).disp)./(cells(j).times(end)-...
        cells(j).times(1))*60;
end
for j = 1:numel(kls.cells)
    maxdispkls(j) = max(kls.cells(j).disp);
    avgdispkls(j) = mean(kls.cells(j).disp);
    avgdisptimekls(j) = mean(kls.cells(j).disp)./(kls.cells(j).times(end)-...
        kls.cells(j).times(1))*60;
end

maxdisppos = maxdisppos(find(pos));
avgdisppos = avgdisppos(find(pos));
avgdisptimepos = avgdisptimepos(find(pos));

maxdispneg = maxdispneg(find(neg));
avgdispneg = avgdispneg(find(neg));
avgdisptimeneg = avgdisptimeneg(find(neg));


%%
figure(4)
bins = linspace(0,90,8);
n_pos = hist(maxdisppos,bins);
n_neg = hist(maxdispneg,bins);
n_kls = hist(maxdispkls,bins);
h4=bar(bins,[n_pos;n_neg;n_kls]','histc')
set(h4(1),'facecolor','red') % use color name
set(h4(2),'facecolor',[0 1 0]) % or use RGB triple
xlabel('Max Displacement (microns)')
ylabel('Number of Cells')
legend('Lin+','Lin-','KLS')
%%
figure(5)
bins = linspace(0,50,8);
n_pos = hist(avgdisppos,bins);
n_neg = hist(avgdispneg,bins);
n_kls = hist(avgdispkls,bins);
h5=bar(bins,[n_pos;n_neg;n_kls]','histc')
set(h5(1),'facecolor','k') % use color name
set(h5(1),'EdgeColor','none') % or use RGB triple
set(h5(2),'facecolor',[100 100 100]/255) % or use RGB triple
set(h5(2),'EdgeColor','none') % or use RGB triple
xlabel('Average Displacement (microns)')
ylabel('Number of Cells')
legend('Lin+','Lin-','KLS')
axis([-5 60 0 40])
%%
figure(6)
vascularDistancePos = [];
for j = find(pos)
    vascularDistancePos = [vascularDistancePos;cells(j).vascularDist];
end
bins = linspace(0,170,100);
hist(vascularDistancePos,bins);
h = findobj(gca,'Type','patch');
set(h,'FaceColor','r','EdgeColor','w')
% xlabel('Distance to vasculature (microns)')
% ylabel('Number of points')
axis([-5 155 0 2000])

%%
figure(7)
vascularDistanceNeg = [];
for j = find(neg)
    vascularDistanceNeg = [vascularDistanceNeg;cells(j).vascularDist];
end
bins = linspace(0,170,100);
hist(vascularDistanceNeg,bins);
h = findobj(gca,'Type','patch');
set(h,'FaceColor','r','EdgeColor','w')
% xlabel('Distance to vasculature (microns)')
% ylabel('Number of points')
axis([-5 155 0 5000])

%%
figure(8)
osteoDistancePos= [];
for j = find(pos)
    osteoDistancePos = [osteoDistancePos;cells(j).osteoDist];
end
bins = linspace(0,170,100);
hist(osteoDistancePos,bins);
h = findobj(gca,'Type','patch');
set(h,'FaceColor',[100 100 100]/255,'EdgeColor','w')
axis([-5 155 0 1000])


%%
figure(9)
osteoDistanceNeg= [];
for j = find(neg)
    osteoDistanceNeg = [osteoDistanceNeg;cells(j).osteoDist];
end
bins = linspace(0,170,100);
hist(osteoDistanceNeg,bins);
h = findobj(gca,'Type','patch');
set(h,'FaceColor',[100 100 100]/255,'EdgeColor','w')
axis([-5 155 0 1800])

%%
figure(10)
[N C] = hist3([osteoDistanceNeg vascularDistanceNeg],{0:5:150, 0:5:150});
[X,Y] = meshgrid(C{1},C{2});
surf(X,Y,N)
axis square
xlabel('Vascular Distance')
ylabel('Osteo Distance')
colormap('hot')
% axis([0 100 0 100 0 2000])

figure(11)
[N C] = hist3([osteoDistancePos vascularDistancePos],{0:5:150, 0:5:150});
[X,Y] = meshgrid(C{1},C{2});
surf(X,Y,N)
axis square
xlabel('Vascular Distance')
ylabel('Osteo Distance')
colormap('hot')
% axis([0 100 0 100 0 1000])

figure(12)
[N C] = hist3([osteoDistance vascularDistance],{0:5:150, 0:5:150});
[X,Y] = meshgrid(C{1},C{2});
surf(X,Y,N)
axis square
xlabel('Vascular Distance')
ylabel('Osteo Distance')
colormap('hot')
% axis([0 100 0 100 0 1000])


%%
figure(13)
bins = linspace(0,1,8);
n_pos = hist(avgdisptimepos,bins);
n_neg = hist(avgdisptimeneg,bins);
n_kls = hist(avgdisptimekls,bins);
h13=bar(bins,[n_pos;n_neg;n_kls]','histc')
set(h13(1),'facecolor','k') % use color name
set(h13(1),'EdgeColor','none') % or use RGB triple
set(h13(2),'facecolor',[0 0 200]/255) % or use RGB triple
set(h13(2),'EdgeColor','none') % or use RGB triple
set(h13(3),'facecolor',[100 0 0]/255) % or use RGB triple
set(h13(3),'EdgeColor','none') % or use RGB triple
xlabel('Average Displacement Over Time (microns/minute)')
ylabel('Number of Cells')
legend('Lin+','Lin-','KLS')
axis([-.1 1.1 0 25])


%% plot a histogram of all the cell vascular distances
vascularDistance = [];
for j = 1:length(cells)
    vascularDistance = [vascularDistance;cells(j).vascularDist];
end
for j = 1:length(kls.cells)
    vascularDistance = [vascularDistance;kls.cells(j).vascularDist];
end
figure(14)
bins = linspace(0,170,100);
[n x] = hist(vascularDistance,bins);
BreakBar(x,n,2500,5000)
% h = findobj(gca,'Type','patch');
% set(h,'FaceColor','r','EdgeColor','w')
% xlabel('Distance to vasculature (microns)')
% ylabel('Number of points')
% axis([-5 155 0 6000])
axis([-5 155 0 3500])

osteoDistance = [];
for j = 1:length(cells)
    osteoDistance = [osteoDistance;cells(j).osteoDist];
end
for j = 1:length(kls.cells)
    osteoDistance = [osteoDistance;kls.cells(j).osteoDist];
end
figure(15)
bins = linspace(0,170,100);
hist(osteoDistance,bins);
h = findobj(gca,'Type','patch');
set(h,'FaceColor',[100 100 100]/255,'EdgeColor','w')
axis([-5 155 0 3500])

velocitiesneg = [];
for j = 14:length(cells)
    velocitiesneg = [velocitiesneg;cells(j).velocitySmooth(cells(j).runAvgWin/2:end-cells(j).runAvgWin/2)];
end
velocitiespos = [];
for j = 1:13
    velocitiespos = [velocitiespos;cells(j).velocitySmooth(cells(j).runAvgWin/2:end-cells(j).runAvgWin/2)];
end

%%

% for j = 1:numel(lin.cells);
%     lin.cells(j).fV = sum(lin.cells(j).vascularContact|lin.cells(j).vascularProximal)/...
%         numel(lin.cells(j).frames);
%     lin.cells(j).fE = sum(lin.cells(j).osteoContact|lin.cells(j).osteoProximal)/...
%         numel(lin.cells(j).frames);
% end
% 
% for j = 1:numel(kls.cells);
%     kls.cells(j).fV = sum(kls.cells(j).vascularContact|kls.cells(j).vascularProximal)/...
%         numel(kls.cells(j).times);
%     kls.cells(j).fE = sum(kls.cells(j).osteoContact|kls.cells(j).osteoProximal)/...
%         numel(kls.cells(j).times);
% end
%%
for j = 1:numel(lin.cells);
    lin.cells(j).fV = sum(lin.cells(j).vascularContact)/...
        numel(lin.cells(j).frames);
    lin.cells(j).fE = sum(lin.cells(j).osteoContact)/...
        numel(lin.cells(j).frames);
end

for j = 1:numel(kls.cells);
    kls.cells(j).fV = sum(kls.cells(j).vascularContact)/...
        numel(kls.cells(j).times);
    kls.cells(j).fE = sum(kls.cells(j).osteoContact)/...
        numel(kls.cells(j).times);
end

%%
for j = 1:numel(lin.cells);
    vasCont = lin.cells(j).vascularContact|lin.cells(j).vascularProximal;
    ostCont = lin.cells(j).osteoContact|lin.cells(j).osteoProximal;
    vasVsost = lin.cells(j).vascularDistSmooth<lin.cells(j).osteoDistSmooth;
    lin.cells(j).fV = sum(vasCont(vasVsost))/numel(lin.cells(j).frames);
    lin.cells(j).fE = sum(ostCont(~vasVsost))/numel(lin.cells(j).frames);
end

for j = 1:numel(kls.cells);
    vasCont = kls.cells(j).vascularContact|kls.cells(j).vascularProximal;
    ostCont = kls.cells(j).osteoContact|kls.cells(j).osteoProximal;
    vasVsost = kls.cells(j).vascularDistSmooth<kls.cells(j).osteoDistSmooth;
    kls.cells(j).fV = sum(vasCont(vasVsost))/numel(kls.cells(j).times);
    kls.cells(j).fE = sum(ostCont(~vasVsost))/numel(kls.cells(j).times);
end


%%
figure(16)
hold off
pos = find([lin.cells.lineage]==1);
neg = find([lin.cells.lineage]==-1);
plot([lin.cells(pos).fV],[lin.cells(pos).fE],'d','MarkerSize',10,...
    'MarkerEdgeColor','k','MarkerFaceColor',[100 100 100]/255)
hold on
plot([lin.cells(neg).fV],[lin.cells(neg).fE],'s','MarkerSize',10,...
    'MarkerEdgeColor','k','MarkerFaceColor','k')
plot([kls.cells.fV],[kls.cells.fE],'o','MarkerSize',8,...
    'MarkerEdgeColor','k','MarkerFaceColor','w')

% four corners
% upper left
'upper left'
sum(([lin.cells(pos).fV]==0)&([lin.cells(pos).fE]==1))
sum(([lin.cells(neg).fV]==0)&([lin.cells(neg).fE]==1))
sum(([kls.cells.fV]==0)&([kls.cells.fE]==1))
% upper right
'upper right'
sum(([lin.cells(pos).fV]==1)&([lin.cells(pos).fE]==1))
sum(([lin.cells(neg).fV]==1)&([lin.cells(neg).fE]==1))
sum(([kls.cells.fV]==1)&([kls.cells.fE]==1))
% bottom left
'bot left'
sum(([lin.cells(pos).fV]==0)&([lin.cells(pos).fE]==0))
sum(([lin.cells(neg).fV]==0)&([lin.cells(neg).fE]==0))
sum(([kls.cells.fV]==0)&([kls.cells.fE]==0))
% bottom right
'bot right'
sum(([lin.cells(pos).fV]==1)&([lin.cells(pos).fE]==0))
sum(([lin.cells(neg).fV]==1)&([lin.cells(neg).fE]==0))
sum(([kls.cells.fV]==1)&([kls.cells.fE]==0))
% text(0.01,1.01,'(+:2,-:2,K:2)','VerticalAlignment','Bottom')
% % text(1.01,1.01,'(0,0,0)','VerticalAlignment','Bottom')
% text(0.01,0.01,'(2,6,2)','VerticalAlignment','Bottom')
% text(1.01,0.01,'(9,15,26)','VerticalAlignment','Bottom')
axis([0 1.2 0 1.2])
legend('Lin+','Lin-','KLS')


%%
figure(17)
hold off
pos = find([lin.cells.lineage]==1);
neg = find([lin.cells.lineage]==-1);
% plot([lin.cells(pos).fV],[lin.cells(pos).fE],'d','MarkerSize',10,...
%     'MarkerEdgeColor','k','MarkerFaceColor',[100 100 100]/255)

plot([lin.cells(neg).fV],[lin.cells(neg).fE],'d','MarkerSize',11,...
    'MarkerEdgeColor',[.7 .7 .7],'MarkerFaceColor',[.7 .7 .7])
hold on
plot([kls.cells.fV],[kls.cells.fE],'o','MarkerSize',8,...
    'MarkerEdgeColor','k','MarkerFaceColor','k')
axis([-0.05 1.05 -0.05 1.05])
axis square
legend('Lin-','KLS')
