# Supplementary material for: High-resolution imaging and computational analysis of haematopoietic cell dynamics in vivo
Source: Nat Commun. 2016 Jul 18;7:12169. doi: 10.1038/ncomms12169 (PMC4960315; doi:10.1038/ncomms12169)
Supplement: Supplementary Software — High-throughput computational method for single cell analysis of live imaging MATLAB scripts were used to analyze large volumes of live imaging data. This software is able to automatically track single hematopoietic cells over time to classify and quantify their spatiotemporal interactions within the native microenvironment. Both MATLAB scripts and extracted data files are provided. [file ncomms12169-s14.zip › submission/plotAllCellsHistKLS.m]

% histograms for all cell behaviors

outputfolder = '/Users/tklee/code/reya_image_analysis/code/';

load('/Users/tklee/code/reya_image_analysis/code/allCellsKLS.mat')

numCells = length(cells);
%% plot a histogram of all the cell vascular distances
vascularDistance = [];
for j = 1:length(cells)
    vascularDistance = [vascularDistance;cells(j).vascularDist];
end
figure(1)
bins = linspace(0,170,100);
hist(vascularDistance,bins);
h = findobj(gca,'Type','patch');
set(h,'FaceColor','r','EdgeColor','w')
% xlabel('Distance to vasculature (microns)')
% ylabel('Number of points')
axis([-5 155 0 1000])

osteoDistance = [];
for j = 1:length(cells)
    osteoDistance = [osteoDistance;cells(j).osteoDist];
end
figure(2)
bins = linspace(0,170,100);
hist(osteoDistance,bins);
h = findobj(gca,'Type','patch');
set(h,'FaceColor',[100 100 100]/255,'EdgeColor','w')
axis([-5 155 0 1000])

velocities = [];
for j = 1:length(cells)
    velocities = [velocities;cells(j).velocitySmooth(cells(j).runAvgWin/2:end-cells(j).runAvgWin/2)];
end
% 
% figure(3)
% bins = linspace(0,.1,100);
% n = hist(velocities,bins);
% bar(bins*3600,n./sum(n));
% % bar(bins*3600,[n_neg./sum(n_neg);n_pos./sum(n_pos)]','histc')
% axis([0 .04*3600 0 .15])
% xlabel('Velocity (microns/hour)')
% ylabel('Frequency')
% % legend('Lin-','Lin+')

avgdisp = zeros(numCells,1);
avgdisptime = zeros(numCells,1);

 
for j = 1:numCells
    avgdisp(j) = mean(cells(j).disp);
    avgdisptime(j) = mean(cells(j).disp)./(cells(j).times(end)-...
        cells(j).times(1))*60;
end

figure(3)
bins = linspace(0,1,8);
n = hist(avgdisptime,bins);
bar(bins,n,'k')
% n_pos = hist(avgdisptimepos,bins);
% n_neg = hist(avgdisptimeneg,bins);
% h13=bar(bins,[n_pos;n_neg]','histc')
% set(h13(1),'facecolor','k') % use color name
% set(h13(1),'EdgeColor','none') % or use RGB triple
% set(h13(2),'facecolor',[100 100 100]/255) % or use RGB triple
% set(h13(2),'EdgeColor','none') % or use RGB triple
xlabel('Average Displacement Over Time (microns/minute)')
ylabel('Number of Cells')
% legend('Lin+','Lin-')
axis([-.1 1.1 0 14])


% velocitiesneg = [];
% for j = 14:length(cells)
%     velocitiesneg = [velocitiesneg;cells(j).velocitySmooth(cells(j).runAvgWin/2:end-cells(j).runAvgWin/2)];
% end
% velocitiespos = [];
% for j = 1:13
%     velocitiespos = [velocitiespos;cells(j).velocitySmooth(cells(j).runAvgWin/2:end-cells(j).runAvgWin/2)];
% end
% 
% figure(3)
% bins = linspace(0,.1,100);
% n_neg = hist(velocitiesneg,bins);
% n_pos = hist(velocitiespos,bins);
% bar(bins*3600,[n_neg./sum(n_neg);n_pos./sum(n_pos)]','histc')
% axis([0 .04*3600 0 .12])
% % xlabel('Velocity (microns/hour)')
% % ylabel('Frequency')
% legend('Lin-','Lin+')
% 
% 
% pos = [cells.lineage]==1;
% neg = [cells.lineage]==-1;
% numPos = sum(pos);
% numNeg = sum(neg);
% maxdisppos = zeros(numCells,1);
% avgdisppos = zeros(numCells,1);
% maxdispneg = zeros(numCells,1);
% avgdispneg = zeros(numCells,1);
% 
% avgdisptimepos = zeros(numCells,1);
% avgdisptimeneg = zeros(numCells,1);
% 
% for j = find(pos)
%     maxdisppos(j) = max(cells(j).disp);
%     avgdisppos(j) = mean(cells(j).disp);
%     avgdisptimepos(j) = mean(cells(j).disp)./(cells(j).times(end)-...
%         cells(j).times(1))*60;
% end
% for j = find(neg)
%     maxdispneg(j) = max(cells(j).disp);
%     avgdispneg(j) = mean(cells(j).disp);
%     avgdisptimeneg(j) = mean(cells(j).disp)./(cells(j).times(end)-...
%         cells(j).times(1))*60;
% end
% 
% maxdisppos = maxdisppos(find(pos));
% avgdisppos = avgdisppos(find(pos));
% avgdisptimepos = avgdisptimepos(find(pos));
% 
% maxdispneg = maxdispneg(find(neg));
% avgdispneg = avgdispneg(find(neg));
% avgdisptimeneg = avgdisptimeneg(find(neg));
% 
% 
% 
% figure(4)
% bins = linspace(0,90,8);
% n_pos = hist(maxdisppos,bins);
% n_neg = hist(maxdispneg,bins);
% h4=bar(bins,[n_pos;n_neg]','histc')
% set(h4(1),'facecolor','red') % use color name
% set(h4(2),'facecolor',[0 1 0]) % or use RGB triple
% xlabel('Max Displacement (microns)')
% ylabel('Number of Cells')
% legend('Lin+','Lin-')
% 
% figure(5)
% bins = linspace(0,50,8);
% n_pos = hist(avgdisppos,bins);
% n_neg = hist(avgdispneg,bins);
% h5=bar(bins,[n_pos;n_neg]','histc')
% set(h5(1),'facecolor','k') % use color name
% set(h5(1),'EdgeColor','none') % or use RGB triple
% set(h5(2),'facecolor',[100 100 100]/255) % or use RGB triple
% set(h5(2),'EdgeColor','none') % or use RGB triple
% xlabel('Average Displacement (microns)')
% ylabel('Number of Cells')
% legend('Lin+','Lin-')
% axis([-5 60 0 40])
% %%
% figure(6)
% vascularDistancePos = [];
% for j = find(pos)
%     vascularDistancePos = [vascularDistancePos;cells(j).vascularDist];
% end
% bins = linspace(0,170,100);
% hist(vascularDistancePos,bins);
% h = findobj(gca,'Type','patch');
% set(h,'FaceColor','r','EdgeColor','w')
% % xlabel('Distance to vasculature (microns)')
% % ylabel('Number of points')
% axis([-5 155 0 2000])
% 
% %%
% figure(7)
% vascularDistanceNeg = [];
% for j = find(neg)
%     vascularDistanceNeg = [vascularDistanceNeg;cells(j).vascularDist];
% end
% bins = linspace(0,170,100);
% hist(vascularDistanceNeg,bins);
% h = findobj(gca,'Type','patch');
% set(h,'FaceColor','r','EdgeColor','w')
% % xlabel('Distance to vasculature (microns)')
% % ylabel('Number of points')
% axis([-5 155 0 5000])
% 
% %%
% figure(8)
% osteoDistancePos= [];
% for j = find(pos)
%     osteoDistancePos = [osteoDistancePos;cells(j).osteoDist];
% end
% bins = linspace(0,170,100);
% hist(osteoDistancePos,bins);
% h = findobj(gca,'Type','patch');
% set(h,'FaceColor',[100 100 100]/255,'EdgeColor','w')
% axis([-5 155 0 1000])
% 
% 
% %%
% figure(9)
% osteoDistanceNeg= [];
% for j = find(neg)
%     osteoDistanceNeg = [osteoDistanceNeg;cells(j).osteoDist];
% end
% bins = linspace(0,170,100);
% hist(osteoDistanceNeg,bins);
% h = findobj(gca,'Type','patch');
% set(h,'FaceColor',[100 100 100]/255,'EdgeColor','w')
% axis([-5 155 0 1800])
% 
% %%
% figure(10)
% [N C] = hist3([osteoDistanceNeg vascularDistanceNeg],{0:5:150, 0:5:150});
% [X,Y] = meshgrid(C{1},C{2});
% surf(X,Y,N)
% axis square
% xlabel('Vascular Distance')
% ylabel('Osteo Distance')
% colormap('hot')
% % axis([0 100 0 100 0 2000])
% 
% figure(11)
% [N C] = hist3([osteoDistancePos vascularDistancePos],{0:5:150, 0:5:150});
% [X,Y] = meshgrid(C{1},C{2});
% surf(X,Y,N)
% axis square
% xlabel('Vascular Distance')
% ylabel('Osteo Distance')
% colormap('hot')
% % axis([0 100 0 100 0 1000])
% 
% figure(12)
% [N C] = hist3([osteoDistance vascularDistance],{0:5:150, 0:5:150});
% [X,Y] = meshgrid(C{1},C{2});
% surf(X,Y,N)
% axis square
% xlabel('Vascular Distance')
% ylabel('Osteo Distance')
% colormap('hot')
% % axis([0 100 0 100 0 1000])
% 
% 
% %%
% figure(13)
% bins = linspace(0,1,8);
% n_pos = hist(avgdisptimepos,bins);
% n_neg = hist(avgdisptimeneg,bins);
% h13=bar(bins,[n_pos;n_neg]','histc')
% set(h13(1),'facecolor','k') % use color name
% set(h13(1),'EdgeColor','none') % or use RGB triple
% set(h13(2),'facecolor',[100 100 100]/255) % or use RGB triple
% set(h13(2),'EdgeColor','none') % or use RGB triple
% xlabel('Average Displacement Over Time (microns/minute)')
% ylabel('Number of Cells')
% legend('Lin+','Lin-')
% axis([-.1 1.1 0 14])
