# Supplementary material for: High-resolution imaging and computational analysis of haematopoietic cell dynamics in vivo
Source: Nat Commun. 2016 Jul 18;7:12169. doi: 10.1038/ncomms12169 (PMC4960315; doi:10.1038/ncomms12169)
Supplement: Supplementary Software — High-throughput computational method for single cell analysis of live imaging MATLAB scripts were used to analyze large volumes of live imaging data. This software is able to automatically track single hematopoietic cells over time to classify and quantify their spatiotemporal interactions within the native microenvironment. Both MATLAB scripts and extracted data files are provided. [file ncomms12169-s14.zip › submission/plotHistEventsKLS.m]

close all
clear all

outputfolder = '/Users/tklee/code/reya_image_analysis/code/';

load(fullfile(outputfolder,'eventsKLS.mat'))

eventDurations = [events.duration];
bins = linspace(0,300,25);
%% vascular event lengths
figure(1)
vascularEvents = find(strcmp({events.region},'vascular'));
vascularEventDuration = eventDurations(vascularEvents)/60; % change to minutes
hist(vascularEventDuration,bins)
h = findobj(gca,'Type','patch');
set(h,'FaceColor','r','EdgeColor','w','LineWidth',0.1)
axis([-20 320 0 14])

%% osteo event lengths
figure(2)
osteoEvents = find(strcmp({events.region},'osteo'));
osteoEventDuration = eventDurations(osteoEvents)/60;
hist(osteoEventDuration,bins)
h = findobj(gca,'Type','patch');
set(h,'FaceColor','b','EdgeColor','w','LineWidth',0.1)
axis([-20 320 0 6])

%% lin positive
% linPos = [events.lineage]==1;
% %% lin negative
% linNeg = [events.lineage]==-1;
linPos = true(size([events]));
linNeg = true(size([events]));

% pos neg
% colums, types 1 2 3 4 5
linInteractions = zeros(5,2);
eventsType = [events.eventType];
for j = 1:5
    linInteractions(j,1) = sum(eventsType(linPos)==j);
end
for j = 1:5
    linInteractions(j,2) = sum(eventsType(linNeg)==j);
end

% short long
% colums, types 1 2 3 4 5
lsInteractions = zeros(4,2);
eventsType = [events.eventType];
% positive vascular, long
lsInteractions(1,1) = sum(strcmp({events(linPos).region},...
    'vascular')&([events(linPos).duration]>(60*60)));
% positive vascular, short
lsInteractions(2,1) = sum(strcmp({events(linPos).region},...
    'vascular')&([events(linPos).duration]<=(60*60)));
% positive endosteal, long
lsInteractions(3,1) = sum(strcmp({events(linPos).region},...
    'osteo')&([events(linPos).duration]>(60*60)));
% positive endosteal, short
lsInteractions(4,1) = sum(strcmp({events(linPos).region},...
    'osteo')&([events(linPos).duration]<=(60*60)));
% neg vascular, long
lsInteractions(1,2) = sum(strcmp({events(linNeg).region},...
    'vascular')&([events(linNeg).duration]>(60*60)));
% neg vascular, short
lsInteractions(2,2) = sum(strcmp({events(linNeg).region},...
    'vascular')&([events(linNeg).duration]<=(60*60)));
% neg endosteal, long
lsInteractions(3,2) = sum(strcmp({events(linNeg).region},...
    'osteo')&([events(linNeg).duration]>(60*60)));
% neg endosteal, short
lsInteractions(4,2) = sum(strcmp({events(linNeg).region},...
    'osteo')&([events(linNeg).duration]<=(60*60)));


maxVels = [events.maxVelocity];
maxVelLinPos = maxVels(linPos);
maxVelLinNeg = maxVels(linNeg);
figure(3)
bins = linspace(0,.25,10);
n_neg = hist(maxVelLinNeg,bins);
n_pos = hist(maxVelLinPos,bins);
bar(bins*3600,[n_neg;n_pos]','hist') % microns per hour
legend('Lin-','Lin+')
axis([0 .25*3600 0 25])


avgVels = [events.avgVelocity];
avgVelLinPos = avgVels(linPos);
avgVelLinNeg = avgVels(linNeg);
figure(4)
bins = linspace(0,.05,10);
n_neg = hist(avgVelLinNeg,bins);
n_pos = hist(avgVelLinPos,bins);
bar(bins*3600,[n_neg;n_pos]','hist') % microns per hour
legend('Lin-','Lin+')
axis([0 .05*3600 0 25])
xlabel('Average Velocity (\mum/hr)')
ylabel('Number of Cells')

%%
eventDurations = [events.duration];
bins = linspace(0,350,150);
figure(5)
hist(eventDurations/60,bins)
h = findobj(gca,'Type','patch');
set(h,'FaceColor','k','EdgeColor','w','LineWidth',0.01)
xlabel('Length of Interaction (minutes)')
ylabel('Number of Interactions')
axis([-20 320 0 6])

%%
% number of points
eventPts = zeros(5,1);
for j=1:numel(events)
    eventType = events(j).eventType;
    eventPts(eventType) = eventPts(eventType)+numel(events(j).times);
end
