# Supplementary material for: High-resolution imaging and computational analysis of haematopoietic cell dynamics in vivo
Source: Nat Commun. 2016 Jul 18;7:12169. doi: 10.1038/ncomms12169 (PMC4960315; doi:10.1038/ncomms12169)
Supplement: Supplementary Software — High-throughput computational method for single cell analysis of live imaging MATLAB scripts were used to analyze large volumes of live imaging data. This software is able to automatically track single hematopoietic cells over time to classify and quantify their spatiotemporal interactions within the native microenvironment. Both MATLAB scripts and extracted data files are provided. [file ncomms12169-s14.zip › submission/runscript_cKitPosLinNeg.m]

% run cKitPosLinNeg
clear all
close all

%% specify these parameters
% folder names
inputfolder = 'C:\Users\tklee.WIN\research\reya_image_analysis_2010\cKitPos LinNeg\greenred';
outputfolder = 'C:\Users\tklee.WIN\research\reya_image_analysis_2010\cKitPos LinNeg\output';

% pattern for particle images
filebase = '*ch01.tif';

% pattern for reference background image
refbase = '*ch00.tif';

% osteo labeled
osteofile = 'C:\Users\tklee.WIN\research\reya_image_analysis_2010\cKitPos LinNeg\Lin-_cKit_8gfp_110408_osteo.tiff';

% vascular labeled
vascularfile = 'C:\Users\tklee.WIN\research\reya_image_analysis_2010\cKitPos LinNeg\Lin-_cKit_8gfp_110408_vessels.tiff';

% outputfilename
outputbase = 'cKitPosLinNeg';

% number of images to analyze
numFrames = 100;

% image parameters
pixelsize = .757; % IMPORTANT PARAMETER (needed to calculate distances)
timestep = 10.48; % IMPORTANT PARAMETER (needed to calculate times/velocities)

% tracking parameters
memory = 100; % how many frames cells can disappear
min_good_length = 10; % min number of frames a cell must be present
suppress_msgs = 1;
dimension = 2;
max_dist_travel = 25; % how far a cell can be expected to travel (setting this too high can break the tracking algorithm)

% segmentation parameters
filtersize = 5; 
threshlevel = 6; % currently, threshold is manually set (look at the filtered images to help decide threshold)
min_size = 10; % controls gaussian smoothing (should be set to something similar to cell size)

refthreshlevel = 20; 
smoothsize = 2;

% image display parameters
imlimits = [0 10]; % controls contrast in the overlay image

 
%% load into parameters struct (no need to edit)
fileinfo.inputfolder = inputfolder;
fileinfo.filebase = filebase;
fileinfo.outputfolder = outputfolder;
fileinfo.refbase = refbase;
fileinfo.numFrames = numFrames;
fileinfo.outputbase = outputbase;
fileinfo.osteofile = osteofile;
fileinfo.vascularfile = vascularfile;
fileinfo.pixelsize = pixelsize;
fileinfo.timestep = timestep;

param.mem = memory;
param.good = min_good_length;
param.quiet = suppress_msgs;
param.dim = dimension;
param.dist = max_dist_travel;

param.filtersize = filtersize;
param.threshlevel = threshlevel;
param.min_size = min_size;
param.refthreshlevel = refthreshlevel;
param.smoothsize = smoothsize;
param.imlimits = imlimits;

% %% parallel computing
% matlabpool(4)

%% run the code
trackCells(fileinfo,param)

% %% parallel computing
% matlabpool close
