# Supplementary material for: High-resolution imaging and computational analysis of haematopoietic cell dynamics in vivo
Source: Nat Commun. 2016 Jul 18;7:12169. doi: 10.1038/ncomms12169 (PMC4960315; doi:10.1038/ncomms12169)
Supplement: Supplementary Software — High-throughput computational method for single cell analysis of live imaging MATLAB scripts were used to analyze large volumes of live imaging data. This software is able to automatically track single hematopoietic cells over time to classify and quantify their spatiotemporal interactions within the native microenvironment. Both MATLAB scripts and extracted data files are provided. [file ncomms12169-s14.zip › submission/runscript_KLS3.m]

% run Osteo
clear all
close all

%% specify these parameters
% folder names
% inputfolder = 'C:\Users\tklee.WIN\research\reya_image_analysis_2010\VEcad 100917';
% outputfolder = 'C:\Users\tklee.WIN\research\reya_image_analysis_2010\output\VEcad 100917';

inputfolder = '/Users/tklee/image_data_temp/KLS Area 3/input';
outputfolder = '/Users/tklee/image_data_temp/KLS Area 3/output';

% pattern for particle images
filebase = '*ch01.tif';

% pattern for reference background image
refbase = '*ch00.tif';

% osteo labeled
osteofile = '/Users/tklee/image_data_temp/KLS Area 3/KLS_area3_osteo.tif';

% vascular labeled
vascularfile = '/Users/tklee/image_data_temp/KLS Area 3/KLS_area3_vasc.tif';

% outputfilename
outputbase = 'KLS_area3';

% number of images to analyze
numFrames = 693;

% image parameters
pixelsize = 0.72;
timestep = 10.38;

% tracking parameters
memory = 100;
min_good_length = 50;
suppress_msgs = 1;
dimension = 2;
max_dist_travel = 20;

% segmentation parameters
filtersize = 10;
threshlevel = 17;
min_size = 10;

refthreshlevel = 20;
smoothsize = 2;

% image display parameters
imlimits = [16 45];

 
%% load into parameters struct (no need to edit)
fileinfo.inputfolder = inputfolder;
fileinfo.filebase = filebase;
fileinfo.outputfolder = outputfolder;
fileinfo.refbase = refbase;
fileinfo.numFrames = numFrames;
fileinfo.outputbase = outputbase;
fileinfo.osteofile = osteofile;
fileinfo.vascularfile = vascularfile;
fileinfo.pixelsize = pixelsize;
fileinfo.timestep = timestep;

param.mem = memory;
param.good = min_good_length;
param.quiet = suppress_msgs;
param.dim = dimension;
param.dist = max_dist_travel;

param.filtersize = filtersize;
param.threshlevel = threshlevel;
param.min_size = min_size;
param.refthreshlevel = refthreshlevel;
param.smoothsize = smoothsize;
param.imlimits = imlimits;

% %% parallel computing
% matlabpool(4)

%% run the code
trackCells(fileinfo,param)

% %% parallel cmoputing
% matlabpool close
