# Supplementary material for: High-resolution imaging and computational analysis of haematopoietic cell dynamics in vivo
Source: Nat Commun. 2016 Jul 18;7:12169. doi: 10.1038/ncomms12169 (PMC4960315; doi:10.1038/ncomms12169)
Supplement: Supplementary Software — High-throughput computational method for single cell analysis of live imaging MATLAB scripts were used to analyze large volumes of live imaging data. This software is able to automatically track single hematopoietic cells over time to classify and quantify their spatiotemporal interactions within the native microenvironment. Both MATLAB scripts and extracted data files are provided. [file ncomms12169-s14.zip › submission/track.m]

function tracks = track(xyzs,maxdisp,param)

%;
% ; see http://glinda.lrsm.upenn.edu/~weeks/idl
% ;   for more information
% ;
% ;+
% ; NAME:
% ; track
% ; PURPOSE:
% ; Constructs n-dimensional trajectories from a scrambled list of
% ; particle coordinates determined at discrete times (e.g. in
% ; consecutive video frames).
% ; CATEGORY:
% ; Image Processing
% ; CALLING SEQUENCE:
% ; result = track( positionlist, maxdisp, param )
% ;  set all keywords in the space below
% ; INPUTS:
% ; positionlist: an array listing the scrambled coordinates and data 
% ;     of the different particles at different times, such that:
% ;  positionlist(0:d-1,*): contains the d coordinates and
% ;     data for all the particles, at the different times. must be positve
% ;  positionlist(d,*): contains the time t that the position 
% ;     was determined, must be integers (e.g. frame number.  These values must 
% ;               be monotonically increasing and uniformly gridded in time.
% ; maxdisp: an estimate of the maximum distance that a particle 
% ;     would move in a single time interval.(see Restrictions)
%  OPTIONAL INPUT:
%   param:  a structure containing a few tracking parameters that are
%       needed for many applications.  If param is not included in the
%       function call, then default values are used.  If you set one value
%       make sure you set them all:
% ;         param.mem: this is the number of time steps that a particle can be
% ;             'lost' and then recovered again.  If the particle reappears
% ;             after this number of frames has elapsed, it will be
% ;             tracked as a new particle. The default setting is zero.
% ;             this is useful if particles occasionally 'drop out' of
% ;             the data.
% ;         param.dim: if the user would like to unscramble non-coordinate data
% ;             for the particles (e.g. apparent radius of gyration for
% ;             the particle images), then positionlist should
% ;             contain the position data in positionlist(0:param.dim-1,*)
% ;             and the extra data in positionlist(param.dim:d-1,*). It is then
% ;             necessary to set dim equal to the dimensionality of the
% ;             coordinate data to so that the track knows to ignore the
% ;             non-coordinate data in the construction of the 
% ;             trajectories. The default value is two.
% ;         param.good: set this keyword to eliminate all trajectories with
% ;             fewer than param.good valid positions.  This is useful
% ;             for eliminating very short, mostly 'lost' trajectories
% ;             due to blinking 'noise' particles in the data stream.
%;          param.quiet: set this keyword to 1 if you don't want any text
% ; OUTPUTS:
% ; result:  a list containing the original data rows sorted 
% ;     into a series of trajectories.  To the original input 
% ;     data structure there is appended an additional column 
% ;     containing a unique 'id number' for each identified 
% ;     particle trajectory.  The result array is sorted so 
% ;     rows with corresponding id numbers are in contiguous 
% ;     blocks, with the time variable a monotonically
% ;     increasing function inside each block.  For example:
% ;     
% ;     For the input data structure (positionlist):
% ;         (x)      (y)      (t)
% ;     pos = 3.60000      5.00000      0.00000
% ;           15.1000      22.6000      0.00000
% ;           4.10000      5.50000      1.00000 
% ;           15.9000      20.7000      2.00000
% ;           6.20000      4.30000      2.00000
% ;
% ;     IDL> res = track(pos,5,mem=2)
% ;
% ;     track will return the result 'res'
% ;         (x)      (y)      (t)          (id)
% ;     res = 3.60000      5.00000      0.00000      0.00000
% ;           4.10000      5.50000      1.00000      0.00000
% ;           6.20000      4.30000      2.00000      0.00000
% ;           15.1000      22.6000      0.00000      1.00000
% ;           15.9000      20.7000      2.00000      1.00000
% ;
% ;     NB: for t=1 in the example above, one particle temporarily
% ;     vanished.  As a result, the trajectory id=1 has one time
% ;     missing, i.e. particle loss can cause time gaps to occur 
% ;     in the corresponding trajectory list. In contrast:
% ;
% ;     IDL> res = track(pos,5)
% ;
% ;     track will return the result 'res'
% ;         (x)      (y)      (t)          (id)
% ;     res = 15.1000      22.6000      0.00000      0.00000
% ;                   3.60000      5.00000      0.00000      1.00000
% ;               4.10000      5.50000      1.00000      1.00000
% ;               6.20000      4.30000      2.00000      1.00000
% ;               15.9000      20.7000      2.00000      2.00000
% ; 
% ;     where the reappeared 'particle' will be labelled as new
% ;     rather than as a continuation of an old particle since
% ;     mem=0.  It is up to the user to decide what setting of 
% ;     'mem' will yeild the highest fidelity .
% ; 
% ; SIDE EFFECTS:
% ; Produces informational messages.  Can be memory intensive for
% ; extremely large data sets.
% ; RESTRICTIONS:
% ; maxdisp should be set to a value somewhat less than the mean 
% ; spacing between the particles. As maxdisp approaches the mean
% ; spacing the runtime will increase significantly. The function 
% ; will produce an error message: "Excessive Combinatorics!" if
% ; the run time would be too long, and the user should respond 
% ; by re-executing the function with a smaller value of maxdisp.
% ; Obviously, if the particles being tracked are frequently moving
% ; as much as their mean separation in a single time step, this
% ; function will not return acceptable trajectories.
% ; PROCEDURE:
% ; Given the positions for n particles at time t(i), and m possible
% ; new positions at time t(i+1), this function considers all possible 
% ; identifications of the n old positions with the m new positions,
% ; and chooses that identification which results in the minimal total
% ; squared displacement. Those identifications which don't associate
% ; a new position within maxdisp of an old position ( particle loss )
% ; penalize the total squared displacement by maxdisp^2. For non-
% ; interacting Brownian particles with the same diffusivity, this
% ; algorithm will produce the most probable set of identifications 
% ; ( provided maxdisp >> RMS displacement between frames ).
% ; In practice it works reasonably well for systems with oscillatory,
% ; ballistic, correlated and random hopping motion, so long as single 
% ; time step displacements are reasonably small.  NB: multidimensional
% ; functionality is intended to facilitate tracking when additional
% ; information regarding target identity is available (e.g. size or 
% ; color).  At present, this information should be rescaled by the
% ; user to have a comparable or smaller (measurement) variance than 
% ; the spatial displacements.
% ;
% ; MODIFICATION HISTORY:
% ;  2/93 Written by John C. Crocker, University of Chicago (JFI).
% ;  7/93 JCC fixed bug causing particle loss and improved performance
% ;     for large numbers of (>100) particles.
% ; 11/93 JCC improved speed and memory performance for large
% ;     numbers of (>1000) particles (added subnetwork code).
% ;  3/94 JCC optimized run time for trivial bonds and d<7. (Added
% ;     d-dimensional raster metric code.)
% ;  8/94 JCC added functionality to unscramble non-position data
% ;     along with position data.
% ;  9/94 JCC rewrote subnetwork code and wrote new, more efficient 
% ;     permutation code.
% ;  5/95 JCC debugged subnetwork and excessive combinatorics code.
% ; 12/95 JCC added memory keyword, and enabled the tracking of
% ;     newly appeared particles.
% ;  3/96 JCC made inipos a keyword, and disabled the adding of 'new'
% ;     particles when inipos was set.
% ;  3/97 JCC added 'add' keyword, since Chicago users didn't like 
% ;     having particle addition be the default. 
% ;  9/97 JCC added 'goodenough' keyword to improve memory efficiency
% ;     when using the 'add' keyword and to filter out bad tracks.
% ;       10/97 JCC streamlined data structure to speed runtime for >200 
% ;               timesteps.  Changed 'quiet' keyword to 'verbose'. Made
% ;               time labelling more flexible (uniform and sorted is ok).
% ;  9/98 JCC switched trajectory data structure to a 'list' form,
% ;     resolving memory issue for large, noisy datasets.
% ;  2/99 JCC added Eric Weeks's 'uberize' code to post-facto 
% ;     rationalize the particle id numbers, removed 'add' keyword.
% ;  1/05 Transmuted to MATLAB by D. Blair
% ;  5/05  ERD Added the param structure to simplify calling.
%    6/05  ERD Added quiet to param structure
%    7/05  DLB Fixed slight bug in trivial bond code
%    3/07  DLB Fixed bug with max disp pointed out by Helene Delanoe-Ayari
%
% ; This code 'track.pro' is copyright 1999, by John C. Crocker. 
% ; It should be considered 'freeware'- and may be distributed freely 
% ; (outside of the military-industrial complex) in its original form 
% ; when properly attributed.
% ;
% ;-

dd = length(xyzs(1,:));

%use default parameters if none given
if nargin==2
    %default values
    memory_b=0; % if mem is not needed set to zero
    goodenough = 0;  % if goodenough is not wanted set to zero
    dim = dd - 1;
    quiet=0;
else
    memory_b    =   param.mem;
    goodenough  =   param.good;
    dim         =   param.dim;
    quiet       =   param.quiet;
end


% checking the input time vector
t = xyzs(:,dd);
st = circshift(t,1);
st = t(2:end) - st(2:end);
if  sum(st(find(st < 0))) ~= 0
    disp('The time vectors is not in order')
    return
end
info = 1;

w = find(st > 0);
z = length(w);
z = z +1;
if isempty(w)
    disp('All positions are at the same time... go back!')
    return
end

% partitioning the data with unique times

%res = unq(t);
% implanting unq directly
    indices = find(t ~= circshift(t,-1));
        count = length(indices);
        if count > 0
            res = indices;
        else  
            res = length(t) -1;
        end
 %%%%%%%%%%%%%%%%%%%%%%%       
        
res = [1,res',length(t)];
ngood = res(2) - res(1) + 1;
eyes = 1:ngood;
pos = xyzs(eyes,1:dim);
istart = 2;
n = ngood;

zspan = 50;
if n > 200 
    zspan = 20;
end
if n > 500 
    zspan = 10;
end
resx = zeros(zspan,n) - 1;

bigresx = zeros(z,n) - 1;
mem = zeros(n,1);
%  whos resx
%  whos bigresx
uniqid = 1:n;
maxid = n;
olist = [0.,0.];

if goodenough > 0 
    dumphash = zeros(n,1);
    nvalid = ones(n,1);
end

%  whos eyes;
resx(1,:) = eyes;
% setting up constants
maxdisq = maxdisp^2;

% John calls this the setup for "fancy code" ???
notnsqrd = (sqrt(n*ngood) > 200) & (dim < 7);
notnsqrd = notnsqrd(1);

if notnsqrd
    %;   construct the vertices of a 3x3x3... d-dimensional hypercube
    
    cube = zeros(3^dim,dim);
    
    
    for d=0:dim-1,
        numb = 0;
        for j=0:(3^d):(3^dim)-1,
            cube(j+1:j+(3^(d)),d+1) = numb;
            numb = mod(numb+1,3);
        end
    end    
    
    %   calculate a blocksize which may be greater than maxdisp, but which
    %   keeps nblocks reasonably small.  
    
    volume = 1;
    for d = 0:dim-1
        minn = min(xyzs(w,d+1));
        maxx = max(xyzs(w,d+1));
        volume = volume * (maxx-minn);
    end
    volume;
    blocksize = max( [maxdisp,((volume)/(20*ngood))^(1.0/dim)] );
end
%   Start the main loop over the frames.
for i=istart:z
    ispan = mod(i-1,zspan)+1;
    %disp(ispan)
    % get new particle positions
    m = res(i+1) - res(i);
    res(i);
    eyes = 1:m;
    eyes = eyes + res(i);
    
    if m > 0
        
        xyi = xyzs(eyes,1:dim);
        found = zeros(m,1);
        
        % THE TRIVIAL BOND CODE BEGINS   
        
        if notnsqrd
            %Use the raster metric code to do trivial bonds
            
            % construct "s", a one dimensional parameterization of the space 
            % which consists of the d-dimensional raster scan of the volume.)
            
            abi = fix(xyi./blocksize);
            abpos = fix(pos./blocksize);
            si = zeros(m,1);
            spos = zeros(n,1);
            dimm = zeros(dim,1);
            coff = 1.;
            
            for j=1:dim
                minn = min([abi(:,j);abpos(:,j)]);
                maxx = max([abi(:,j);abpos(:,j)]);
                abi(:,j) = abi(:,j) - minn;
                abpos(:,j) = abpos(:,j) - minn;
                dimm(j) = maxx-minn + 1;
                si = si + abi(:,j).*coff;
                spos = spos + abpos(:,j).*coff;
                coff = dimm(j).*coff;
            end
            nblocks = coff;
            % trim down (intersect) the hypercube if its too big to fit in the
            % particle volume. (i.e. if dimm(j) lt 3)
            
            cub = cube;
            deg = find( dimm < 3);
            if ~isempty(deg)
                for j = 0:length(deg)-1
                    cub = cub(find(cub(:,deg(j+1)) < dimm(deg(j+1))),:);
                end
            end 
            
            % calculate the "s" coordinates of hypercube (with a corner @ the origin)
            scube = zeros(length(cub(:,1)),1);
            coff = 1;
            for j=1:dim
                scube = scube + cub(:,j).*coff;
                coff = coff*dimm(j);      
            end
            
            % shift the hypercube "s" coordinates to be centered around the origin
            
            coff = 1;
            for j=1:dim
                if dimm(j) > 3
                    scube = scube - coff;
                end
                coff = dimm(j).* coff;
            end
            scube = mod((scube + nblocks),nblocks);
            % get the sorting for the particles by their "s" positions.
            [ed,isort] = sort(si);
            
            % make a hash table which will allow us to know which new particles
            % are at a given si.
            strt = zeros(nblocks,1) -1;
            fnsh = zeros(nblocks,1);
            h = find(si == 0);
            lh = length(h);
            if lh > 0
                
            si(h) = 1;  
            end
            
            for j=1:m
                if strt(si(isort(j))) == -1
                    strt(si(isort(j))) = j;
                    fnsh(si(isort(j))) = j;
                else
                    fnsh(si(isort(j))) = j;
                end
            end
            if lh > 0
            si(h) = 0;   
            end
            coltot = zeros(m,1);
            rowtot = zeros(n,1);
            which1 = zeros(n,1);
            for j=1:n
                
                
                map = fix(-1);
                
                scub_spos = scube + spos(j);
                s = mod(scub_spos,nblocks);
                whzero = find(s == 0 );
                if ~isempty(whzero)
                    nfk = find(s ~=0);
                    s = s(nfk);
                end
               
                w = find(strt(s) ~= -1);
               
                ngood = length(w);
                ltmax=0;
                if ngood ~= 0
 
                    s = s(w);
                    for k=1:ngood
                        map = [map;isort( strt(s(k)):fnsh(s(k)))];
                    end
                    map = map(2:end);
%                     if length(map) == 2
%                         if (map(1) - map(2)) == 0
%                             map = unique(map);
%                          end
%                     end
                    %   map = map(umap);
                    %end
                    % find those trival bonds
                    distq = zeros(length(map),1);
                    for d=1:dim     
                        distq = distq + (xyi(map,d) - pos(j,d)).^2;
                    end
                    ltmax = distq < maxdisq;
                    
                    rowtot(j) = sum(ltmax);
                    
                    if rowtot(j) >= 1 
                        w = find(ltmax == 1);
                        coltot( map(w) ) = coltot( map(w)) +1;
                        which1(j) = map( w(1) );
                    end
                end

            end
            
          
            ntrk = fix(n - sum(rowtot == 0));
        
            w = find( rowtot == 1);
            ngood = length(w);

           
            if ngood ~= 0 
                ww = find(coltot( which1(w) ) == 1);
                ngood = length(ww);
                if ngood ~= 0 
                     %disp(size(w(ww)))
                    resx(ispan,w(ww)) = eyes( which1(w(ww)));
                    found( which1( w(ww))) = 1;
                    rowtot( w(ww)) = 0;
                    coltot( which1(w(ww))) = 0;
                end
            end
            
            labely = find( rowtot > 0);
            ngood = length(labely);
            if ngood ~= 0 
                labelx = find( coltot > 0);
                
                nontrivial = 1;
            else
                nontrivial = 0;
            end

        else 
    
            %   or: Use simple N^2 time routine to calculate trivial bonds      
    
            % let's try a nice, loopless way!
            % don't bother tracking perm. lost guys.
            wh = find( pos(:,1) >= 0);
            ntrack = length(wh);
            if ntrack == 0 
                'There are no valid particles to track idiot!'
                break
            end
            xmat = zeros(ntrack,m);
            count = 0;
            for kk=1:ntrack
                for ll=1:m
                    xmat(kk,ll) = count;
                    count = count+1;
                end
            end
            count = 0;
            for kk=1:m
                for ll=1:ntrack
                    ymat(kk,ll) = count;
                    count = count+1;
                end
            end

            xmat = (mod(xmat,m) + 1);
            ymat = (mod(ymat,ntrack) +1)';
            [lenxn,lenxm] = size(xmat);
%            whos ymat
%            whos xmat
%            disp(m)

            for d=1:dim
                x = xyi(:,d);
                y = pos(wh,d);
                xm = x(xmat);
                ym = y(ymat(1:lenxn,1:lenxm));
                if size(xm) ~= size(ym)
                    xm = xm';
                end
                
                if d == 1
                    dq = (xm -ym).^2;
                    %dq = (x(xmat)-y(ymat(1:lenxn,1:lenxm))).^2;
                else
                    dq = dq + (xm-ym).^2;
                    %dq = dq + (x(xmat)-y(ymat(1:lenxn,1:lenxm)) ).^2;
                end
            end
            
            ltmax = dq < maxdisq;
            
            % figure out which trivial bonds go with which
            
            rowtot = zeros(n,1);
            rowtot(wh) = sum(ltmax,2);
            
            
            if ntrack > 1 
                coltot = sum(ltmax,1);
            else
                coltot = ltmax;
            end
            which1 = zeros(n,1);
            for j=1:ntrack 
                [mx, w] = max(ltmax(j,:));
                which1(wh(j)) = w;
            end
            
            ntrk = fix( n - sum(rowtot == 0));
            w= find( rowtot == 1) ;
            ngood = length(w);
            if ngood ~= 0
                ww = find(coltot(which1(w)) == 1);
                ngood = length(ww);
                if ngood ~= 0 
                    resx( ispan, w(ww) ) = eyes( which1( w(ww)));
                    found(which1( w(ww))) = 1;
                    rowtot(w(ww)) = 0;
                    coltot(which1(w(ww))) = 0;
                end
            end
            
            labely = find( rowtot > 0);
            ngood = length(labely);
            
            if ngood ~= 0
                labelx = find( coltot > 0);
                nontrivial = 1;
            else
                nontrivial = 0;
            end
        end
        
        %THE TRIVIAL BOND CODE ENDS
        
        if nontrivial
            
            xdim = length(labelx);
            ydim = length(labely);
            
            %  make a list of the non-trivial bonds            
            
            bonds = zeros(1,2);
            bondlen = 0;
            
            for j=1:ydim
                distq = zeros(xdim,1);
                
                for d=1:dim
                    %distq
                    distq = distq + (xyi(labelx,d) - pos(labely(j),d)).^2;
                    %distq    
                end
                
                w= find(distq <  maxdisq)' - 1;
                ngood = length(w);
                newb = [w;(zeros(1,ngood)+j)];
                
                
                bonds = [bonds;newb'];
               
                bondlen = [ bondlen;distq( w + 1) ];
                
            end
            bonds = bonds(2:end,:);
            
            bondlen = bondlen(2:end);
            numbonds = length(bonds(:,1));
            mbonds = bonds;
            max([xdim,ydim]);
                
                
            if max([xdim,ydim]) < 4
                nclust = 1;
                maxsz = 0;
                mxsz = xdim;
                mysz = ydim;
                bmap = zeros(length(bonds(:,1)+1),1) - 1;
               
            else
           

                %   THE SUBNETWORK CODE BEGINS            
                lista = zeros(numbonds,1);
                listb = zeros(numbonds,1);
                nclust = 0;
                maxsz = 0;
                thru = xdim;
                
                while thru ~= 0
                    %  the following code extracts connected 
                    %   sub-networks of the non-trivial 
                    %   bonds.  NB: lista/b can have redundant entries due to 
                    %   multiple-connected subnetworks      
                    
                    
                    w = find(bonds(:,2) >= 0);
   %                 size(w)
                    
                    lista(1) = bonds(w(1),2);
                    listb(1) = bonds(w(1),1);
                    bonds(w(1),:) = -(nclust+1);
                    bonds;
                    adda = 1;
                    addb = 1;
                    donea = 0;
                    doneb = 0;
                    if (donea ~= adda) | (doneb ~= addb)
                        true = 0;
                    else
                    true = 1;   
                    end
                                        
                    while ~true
                        
                        if (donea ~= adda)
                            w = find(bonds(:,2) == lista(donea+1));
                            ngood = length(w);
                            if ngood ~= 0 
                                listb(addb+1:addb+ngood,1) = bonds(w,1);
                                bonds(w,:) = -(nclust+1);
                                addb = addb+ngood;
                            end
                            donea = donea+1;
                        end
                        if (doneb ~= addb) 
                            w = find(bonds(:,1) == listb(doneb+1));
                            ngood = length(w);
                            if ngood ~= 0
                                lista(adda+1:adda+ngood,1) = bonds(w,2);
                                bonds(w,:) = -(nclust+1);
                                adda = adda+ngood;
                            end
                            doneb = doneb+1;
                        end
                      if (donea ~= adda) | (doneb ~= addb) 
                          true = 0;
                      else  
                          true = 1;
                      end
                    end
                    
                    [pp,pqx] = sort(listb(1:doneb));
                    %unx =  unq(listb(1:doneb),pqx);
                    %implanting unq directly
                        arr = listb(1:doneb);
                        q = arr(pqx);
                        indices = find(q ~= circshift(q,-1));
                        count = length(indices);
                        if count > 0
                            unx = pqx(indices);
                        else
                            unx = length(q) -1;
                        end
                    %%%%%%%%%%%%%%%%%%%%%%%%%%%%%%%
                    
                    xsz = length(unx);
                    [pp,pqy] = sort(lista(1:donea));
                    %uny =  unq(lista(1:donea),pqy);
                    %implanting unq directly
                        arr = lista(1:donea);
                        q = arr(pqy);
                        indices = find(q ~= circshift(q,-1));
                        count = length(indices);
                        if count > 0
                            uny = pqy(indices);
                        else
                            uny = length(q) -1;
                        end
                    %%%%%%%%%%%%%%%%%%%%%%%%%%%%%%%                   
                    
                    
                    
                    
                    ysz = length(uny);
                    if xsz*ysz > maxsz
                        maxsz = xsz*ysz;
                        mxsz = xsz;
                        mysz = ysz; 
                    end
                    
                    
                    thru = thru -xsz;
                    nclust = nclust + 1;
                end
                bmap = bonds(:,2);                    
            end
            % THE SUBNETWORK CODE ENDS
            % put verbose in for Jaci
            
            %   THE PERMUTATION CODE BEGINS
            
            for nc =1:nclust
                w = find( bmap == -1*(nc));
                
                nbonds = length(w);
                bonds = mbonds(w,:);
                lensq = bondlen(w);
                [pq,st] = sort( bonds(:,1));
                %un = unq(bonds(:,1),st);
                   %implanting unq directly     
                        arr = bonds(:,1);
                        q = arr(st);
                        indices = find(q ~= circshift(q,-1));
                        count = length(indices);
                        if count > 0
                            un = st(indices);
                        else
                            un = length(q) -1;
                        end
                    %%%%%%%%%%%%%%%%%%%%%%%%%%%%%%%%%%%
                
                
                uold = bonds(un,1);
                
                nold = length(uold);
                
                %un = unq(bonds(:,2));
                
                %implanting unq directly  
                indices = find(bonds(:,2) ~= circshift(bonds(:,2),-1));
                count = length(indices);
                    if count > 0
                        un = indices;
                    else  
                        un = length(bonds(:,2)) -1;
                    end
                 %%%%%%%%%%%%%%%%%%%%%%%%%%%%%%%%%%%   
                    
                unew = bonds(un,2);
                nnew = length(unew);
                
                if nnew > 5
                    rnsteps = 1;
                    for ii =1:nnew
                        rnsteps = rnsteps * length( find(bonds(:,2) == ...
                            unew(ii)));
                        if rnsteps > 5.e+4
                            disp('Warning: difficult combinatorics encountered.')
                        end
                        if rnsteps > 2.e+5
                            disp(['Excessive Combinitorics you FOOL LOOK WHAT YOU HAVE' ...
                                    ' DONE TO ME!!!'])
                            return
                        end
                    end
                end
                st = zeros(nnew,1);
                fi = zeros(nnew,1);
                h = zeros(nbonds,1);
                ok = ones(nold,1);
                nlost = (nnew - nold) > 0;
                
                
                for ii=1:nold 
                    h(find(bonds(:,1) == uold(ii))) = ii;
                end
                st(1) = 1 ;
                fi(nnew) = nbonds; % check this later
                if nnew > 1 
                    sb = bonds(:,2);
                    sbr = circshift(sb,1);
                    sbl = circshift(sb,-1);
                    st(2:end) = find( sb(2:end) ~= sbr(2:end)) + 1;
                    fi(1:nnew-1) = find( sb(1:nbonds-1) ~= sbl(1:nbonds-1));
                end
%                if i-1 == 13
%                    hi
%                end
                checkflag = 0;
                while checkflag ~= 2
                    
                    pt = st -1;
                    lost = zeros(nnew,1);
                    who = 0;
                    losttot = 0;
                    mndisq = nnew*maxdisq;
                    
                    
                    while who ~= -1
                    
                        if pt(who+1) ~= fi(who+1)
                            
                            
                            w = find( ok( h( pt( who+1 )+1:fi( who+1 ) ) ) ); % check this -1
                            ngood = length(w);
                            if ngood > 0
                                if pt(who+1) ~= st(who+1)-1
                                    ok(h(pt(who+1))) = 1;
                                end
                                pt(who+1) = pt(who+1) + w(1);
                                ok(h(pt(who+1))) = 0;
                                if who == nnew -1
                                    ww = find( lost == 0);
                                    dsq = sum(lensq(pt(ww))) + losttot*maxdisq;
                                    
                                    if dsq < mndisq 
                                        minbonds = pt(ww);
                                        mndisq = dsq;
                                    end
                                else
                                    who = who+1;
                                end
                            else
                                if ~lost(who+1) & (losttot ~= nlost)
                                    lost(who+1) = 1;
                                    losttot = losttot + 1;
                                    if pt(who+1) ~= st(who+1) -1;
                                        ok(h(pt(who+1))) = 1;
                                    end
                                    if who == nnew-1
                                        ww = find( lost == 0);
                                        dsq = sum(lensq(pt(ww))) + losttot*maxdisq;
                                        if dsq < mndisq
                                            minbonds = pt(ww);
                                            mndisq = dsq;
                                        end
                                    else    
                                       who = who + 1;
                                    end
                                   
                                else
                                    if pt(who+1) ~= (st(who+1) -1) 
                                        ok(h(pt(who+1))) = 1;
                                    end
                                    pt(who+1) = st(who+1) -1;
                                    if lost(who+1) 
                                        lost(who+1) = 0;
                                        losttot = losttot -1;
                                    end
                                    who = who -1;
                                end
                            end
                        else  
                            if ~lost(who+1) & (losttot ~= nlost)
                                lost(who+1) = 1;
                                losttot = losttot + 1;
                                if pt(who+1) ~= st(who+1)-1
                                    ok(h(pt(who+1))) = 1;
                                end
                                if who == nnew -1
                                    ww = find( lost == 0);
                                    dsq = sum(lensq(pt(ww))) + losttot*maxdisq;
                                    
                                    if dsq < mndisq
                                        minbonds = pt(ww);
                                        mndisq = dsq;
                                    end
                                else
                                    who = who + 1;
                                end
                            else
                                if pt(who+1) ~= st(who+1) -1
                                    ok(h(pt(who+1))) = 1;
                                end
                                pt(who+1) = st(who+1) -1;
                                if lost(who+1) 
                                    lost(who+1) = 0;
                                    losttot = losttot -1;
                                end
                                who = who -1;
                            end
                        end
                    end
                    
                    checkflag = checkflag + 1;
                    if checkflag == 1
                        plost = min([fix(mndisq/maxdisq) , (nnew -1)]);
                        if plost > nlost 
                            nlost = plost; 
                        else
                            checkflag = 2;
                        end
                    end
                    
                end  
                %   update resx using the minimum bond configuration               
                
                resx(ispan,labely(bonds(minbonds,2))) = eyes(labelx(bonds(minbonds,1)+1));
                found(labelx(bonds(minbonds,1)+1)) = 1;

            end

            %   THE PERMUTATION CODE ENDS
        end
        
        w = find(resx(ispan,:) >= 0);
        nww = length(w);
        
        if nww > 0 
            pos(w,:) = xyzs( resx(ispan,w) , 1:dim);
            if goodenough > 0 
                nvalid(w) = nvalid(w) + 1;
            end
        end  %go back and add goodenough keyword thing   
        newguys = find(found == 0);
        
       nnew = length(newguys);
      
        if (nnew > 0) % & another keyword to workout inipos
            newarr = zeros(zspan,nnew) -1;
            resx = [resx,newarr];

            resx(ispan,n+1:end) = eyes(newguys);
            pos = [[pos];[xyzs(eyes(newguys),1:dim)]];
            nmem = zeros(nnew,1);
            mem = [mem;nmem];
            nun = 1:nnew;
            uniqid = [uniqid,((nun) + maxid)];
            maxid = maxid + nnew;
            if goodenough > 0 
                dumphash = [dumphash;zeros(1,nnew)'];
                nvalid = [nvalid;zeros(1,nnew)'+1];
            end
            % put in goodenough 
            n = n + nnew;
                
        end
 
    else
        ' Warning- No positions found for t='
    end
    w = find( resx(ispan,:) ~= -1);
    nok = length(w);
    if nok ~= 0
        mem(w) =0;
    end
    
    mem = mem + (resx(ispan,:)' == -1);
    wlost = find(mem == memory_b+1);
    nlost =length(wlost);

    if nlost > 0 
        pos(wlost,:) = -maxdisp;
        if goodenough > 0
            wdump = find(nvalid(wlost) < goodenough);
            ndump = length(wdump);
            if ndump > 0
                dumphash(wlost(wdump)) = 1;
            end
        end
        % put in goodenough keyword stuff if 
    end
    if (ispan == zspan) | (i == z)
        nold = length(bigresx(1,:));
        nnew = n-nold;
        if nnew > 0
            newarr = zeros(z,nnew) -1;
            bigresx = [bigresx,newarr];
        end
        if goodenough > 0  
            if (sum(dumphash)) > 0
                wkeep = find(dumphash == 0);
                nkeep = length(wkeep);
                resx = resx(:,wkeep);
                bigresx = bigresx(:,wkeep);
                pos = pos(wkeep,:);
                mem = mem(wkeep);
                uniqid = uniqid(wkeep);
                nvalid = nvalid(wkeep);
                n = nkeep;
                dumphash = zeros(nkeep,1);
            end
        end
        
        % again goodenough keyword
        if quiet~=1
            disp(strcat(num2str(i), ' of ' ,num2str(z), ' done.  Tracking  ',num2str(ntrk),' particles  ', num2str(n),' tracks total'));
        end
        bigresx(i-(ispan)+1:i,:) = resx(1:ispan,:);
        resx = zeros(zspan,n) - 1;

 
        wpull = find(pos(:,1) == -maxdisp);
        npull = length(wpull);
        
        if npull > 0
            lillist = zeros(1,2);
            for ipull=1:npull
                wpull2 = find(bigresx(:,wpull(ipull)) ~= -1);
                npull2 = length(wpull2);
                thing = [bigresx(wpull2,wpull(ipull)),zeros(npull2,1)+uniqid(wpull(ipull))];
                lillist = [lillist;thing];
                
            end
            olist = [[olist];[lillist(2:end,:)]];
             
        end

        
 
        wkeep = find(pos(:,1) >= 0);
        nkeep = length(wkeep);
        if nkeep == 0 
                'Were going to crash now, no particles....'
        end
        resx = resx(:,wkeep);
        bigresx = bigresx(:,wkeep);
        pos = pos(wkeep,:);
        mem = mem(wkeep);
        uniqid = uniqid(wkeep);
        n = nkeep;
        dumphash = zeros(nkeep,1);
        if goodenough > 0
            nvalid = nvalid(wkeep);
        end
    end
   
end

if goodenough > 0 
    nvalid = sum(bigresx >= 0 ,1);
    wkeep = find(nvalid >= goodenough);
    nkeep = length(wkeep);
    if nkeep == 0
        for i=1:10
        disp('You are not going any further, check your params and data')
        end
        disp('the code broke at line 1045')
        return
    end
    if nkeep < n
        bigresx = bigresx(:,wkeep);
        n = nkeep;
        uniqid = uniqid(wkeep);
        pos = pos(wkeep,:);
    end
end


wpull = find( pos(:,1) ~= -2*maxdisp);
npull = length(wpull);
if npull > 0
    lillist = zeros(1,2);
    for ipull=1:npull
        wpull2 = find(bigresx(:,wpull(ipull)) ~= -1);
        npull2 = length(wpull2);   
        thing = [bigresx(wpull2,wpull(ipull)),zeros(npull2,1)+uniqid(wpull(ipull))];
        lillist = [lillist;thing];
    end
    olist = [olist;lillist(2:end,:)];
end

olist = olist(2:end,:);
%bigresx = 0;
%resx = 0;

nolist = length(olist(:,1));
res = zeros(nolist,dd+1);
for j=1:dd
    res(:,j) = xyzs(olist(:,1),j);
end
res(:,dd+1) = olist(:,2);

% this is uberize included for simplicity of a single monolithic code

ndat=length(res(1,:));
newtracks=res;
    

%u=unq(newtracks(:,ndat));

% inserting unq
indices = find(newtracks(:,ndat) ~= circshift(newtracks(:,ndat),-1));
        count = length(indices);
        if count > 0
            u = indices;
        else  
            u = length(newtracks(:,ndat)) -1;
        end


ntracks=length(u);
u=[0;u];
for i=2:ntracks+1
    newtracks(u(i-1)+1:u(i),ndat) = i-1;
end

% end of uberize code

tracks = newtracks;


 
