# Supplementary material for: High-resolution imaging and computational analysis of haematopoietic cell dynamics in vivo
Source: Nat Commun. 2016 Jul 18;7:12169. doi: 10.1038/ncomms12169 (PMC4960315; doi:10.1038/ncomms12169)
Supplement: Supplementary Software — High-throughput computational method for single cell analysis of live imaging MATLAB scripts were used to analyze large volumes of live imaging data. This software is able to automatically track single hematopoietic cells over time to classify and quantify their spatiotemporal interactions within the native microenvironment. Both MATLAB scripts and extracted data files are provided. [file ncomms12169-s14.zip › submission/trackCells.m]

function trackCells(fileinfo,param)

%% unpack input
inputfolder = fileinfo.inputfolder;
filebase = fileinfo.filebase;
outputfolder = fileinfo.outputfolder;
refbase = fileinfo.refbase;
numFrames = fileinfo.numFrames;
outputbase = fileinfo.outputbase;
osteofile = fileinfo.osteofile;
vascularfile = fileinfo.vascularfile;
pixelsize = fileinfo.pixelsize;
timestep = fileinfo.timestep;

filtersize = param.filtersize;
threshlevel = param.threshlevel;
min_size = param.min_size;
refthreshlevel = param.refthreshlevel;
smoothsize = param.smoothsize;
imlimits = param.imlimits;

%% load filenames
filelisting = dir(fullfile(inputfolder,filebase));
filenames = {filelisting.name};

imsize = GetImageSize(fullfile(inputfolder,filenames{1}));

%% create output directories
filterfolder = fullfile(outputfolder,'filtered_images');
CheckExistMkDir(filterfolder)
thresholdfolder = fullfile(outputfolder,'thresholded_images');
CheckExistMkDir(thresholdfolder)
overlayfolder = fullfile(outputfolder,'overlay_images');
CheckExistMkDir(overlayfolder)
positionmatfile = fullfile(outputfolder,'particle_positions.mat');
trackmatfile = fullfile(outputfolder,'track_positions.mat');

% smoothreffolder = fullfile(outputfolder,'reference_images');
% CheckExistMkDir(smoothreffolder)
driftcorrfolder = fullfile(outputfolder,'drift_corrected');
driftcorrfile = fullfile(outputfolder,'drift_coordinates.mat');
CheckExistMkDir(driftcorrfolder)

tracklocationsmatfile = fullfile(outputfolder,'track_positions_locations');


excelfilename = fullfile(outputfolder,[outputbase,'.xls']);
trackimagefilename = fullfile(outputfolder,[outputbase,'.png']);

reffilelisting = dir(fullfile(inputfolder,refbase));
reffilenames = {reffilelisting.name};

%% drift correction
% FindDrift(inputfolder,driftcorrfolder,reffilenames,filenames,driftcorrfile,numFrames);

%% median filter images
% MedianFilter(driftcorrfolder,filterfolder,filenames,filtersize,numFrames)

%% threshold images
% ThresholdImages(filterfolder,thresholdfolder,filenames,threshlevel,numFrames)

%% find particle positions
% FindParticlePositions(thresholdfolder,positionmatfile,filenames,min_size,...
%     numFrames,driftcorrfile)

%% track particles
% TrackParticlePositions(positionmatfile,trackmatfile,param,pixelsize,timestep)

%% create overlayed figures
CreateLabeledOverlay(driftcorrfolder,overlayfolder,filenames,trackmatfile,...
    numFrames,imlimits,imsize,osteofile,vascularfile,outputbase)

% %% try to segment reference channel
% ThresholdSmoothRefImage(inputfolder,smoothreffolder,reffilenames,...
%     refthreshlevel,smoothsize,numFrames);
% 
% %% add particle locations to track
% FindReferenceClass(smoothreffolder,outputfolder,reffilenames,...
%     trackmatfile,tracklocationsmatfile)

%% get distance to closest osteo and vascular
GetDistOsteoVascular(osteofile,vascularfile,trackmatfile,tracklocationsmatfile,pixelsize)

%% assemble into an excel file
% load(tracklocationsmatfile)
% xlswrite(excelfilename,{'x','y','time','cell','vel (um/sec)','d_osteo','d_vascular'},'trackCellsLong','A1')
% xlswrite(excelfilename,int_tr_osteovascular,'trackCellsLong','A2')
% 
% % create a massive cell array
% numCells = length(int_tracks_osteovascular);
% data_array = NaN*ones(numFrames,numCells*6);
% avg_std_array = NaN*ones(2,numCells*6);
% labels_array = cell(1,numCells*6);
% cellNumber = cell(numCells,1);
% for j = 1:numCells
%     start0 = (j-1)*6;
%     labels_array{start0+1} = ['cell ',num2str(j),' x'];
%     labels_array{start0+2} = ['cell ',num2str(j),' y'];
%     labels_array{start0+3} = ['cell ',num2str(j),' disp'];
%     labels_array{start0+4} = ['cell ',num2str(j),' v'];
%     labels_array{start0+5} = ['cell ',num2str(j),' d_osteo'];
%     labels_array{start0+6} = ['cell ',num2str(j),' d_vascular'];
%     
%     data = int_tracks_osteovascular{j}(:,[1 2 4 5 6 7]);
%     data_array(round(int_tracks_osteovascular{j}(:,3)/timestep),start0+1:start0+6)=data;
%     avg_std_array(1,start0+1:start0+6) = mean(data,1);
%     avg_std_array(2,start0+1:start0+6) = std(data,[],1);
%     cellNumber{j} = ['cell ',num2str(j)];
% end
% 
% times = timestep*((1:numFrames)'-1);
% 
% numCols = size(data_array,2);
% numSheets = ceil(numCols/168);
% for j = 1:numSheets
%     start1 = (j-1)*168+1;
%     end1 = min([j*168 numCols]);
%     sheetName = ['trackCells',num2str(j)];
%     xlswrite(excelfilename,data_array(:,start1:end1),sheetName,'B4')
%     xlswrite(excelfilename,labels_array(:,start1:end1),sheetName,'B1')
%     xlswrite(excelfilename,avg_std_array(:,start1:end1),sheetName,'B2')
%     xlswrite(excelfilename,{'time'},sheetName,'A1')
%     xlswrite(excelfilename,{'avg'},sheetName,'A2')
%     xlswrite(excelfilename,{'std'},sheetName,'A3')
%     xlswrite(excelfilename,times,sheetName,'A4')
% end
% 
% avg_array = reshape(avg_std_array(1,:),6,numCells)';
% std_array = reshape(avg_std_array(2,:),6,numCells)';
% avg_std_array_stacked = [avg_array,std_array];
% 
% 
% xlswrite(excelfilename,{'time','x','y','disp','v','d_osteo','d_vascular','dx','dy',...
%     'ddisp','dv','dd_osteo','dd_vascular'},'summary','A1')
% xlswrite(excelfilename,{'avg';'std'},'summary','A2')
% 
% 
% xlswrite(excelfilename,cellNumber,'summary','A4')
% xlswrite(excelfilename,avg_std_array_stacked,'summary','B4')
% xlswrite(excelfilename,mean(avg_std_array_stacked,1),'summary','B2')
% xlswrite(excelfilename,std(avg_std_array_stacked,1),'summary','B3')

%% output a tracked image
hf = figure('visible','off','Position',[1, 1, imsize(2), imsize(1)]);
load(tracklocationsmatfile)
numCells = length(int_tracks_osteovascular);
cmap = jet(numCells);
ha = axes;
set(ha, 'Position',[0 0 1 1]);
set(ha, 'XTick', []);
set(ha, 'YTick', []);
axis([0 imsize(2) 0 imsize(1)])
axis on
for j = 1:numCells
    hold on
    x=int_tracks_osteovascular{j}(:,1);
    y=imsize(1)-int_tracks_osteovascular{j}(:,2);
    plot(x,y,'Color',cmap(j,:,:))
    text(x(1),y(1),num2str(j))
end
cdata = zbuffer_cdata(hf);
imwrite(cdata,trackimagefilename,'png')
close(hf)    


%% clean up
% rmdir(thresholdfolder,'s')
% rmdir(filterfolder,'s')


    
